# Supplementary material for: Integration of transcriptomics reveals ferroptosis-related signatures and immune cell infiltration in bronchopulmonary dysplasia
Source: Heliyon. 2023 Oct 20;9(10):e21093. doi: 10.1016/j.heliyon.2023.e21093 (PMC10622619; doi:10.1016/j.heliyon.2023.e21093)
Supplement: Multimedia component 2 [file mmc2.xlsx]

## Sheet: FRGexp
ID	GSM804017_noBPD	GSM804018_noBPD	GSM804019_noBPD	GSM804020_noBPD	GSM804021_noBPD	GSM804023_noBPD	GSM804026_noBPD	GSM804033_noBPD	GSM804038_noBPD	GSM804039_noBPD	GSM804042_noBPD	GSM804043_noBPD	GSM804044_noBPD	GSM804052_noBPD	GSM804053_noBPD	GSM804058_noBPD	GSM804059_noBPD	GSM804060_noBPD	GSM804063_noBPD	GSM804064_noBPD	GSM804065_noBPD	GSM804066_noBPD	GSM804070_noBPD	GSM804073_noBPD	GSM804075_noBPD	GSM804078_noBPD	GSM804081_noBPD	GSM804083_noBPD	GSM804085_noBPD	GSM804096_noBPD	GSM804103_noBPD	GSM804109_noBPD	GSM804110_noBPD	GSM804112_noBPD	GSM804115_noBPD	GSM804116_noBPD	GSM804117_noBPD	GSM804118_noBPD	GSM804119_noBPD	GSM804120_noBPD	GSM804122_noBPD	GSM804124_noBPD	GSM804134_noBPD	GSM804135_noBPD	GSM804138_noBPD	GSM804139_noBPD	GSM804140_noBPD	GSM804147_noBPD	GSM804148_noBPD
RPL8	11.3726	11.2552	11.5218	11.207	11.4851	11.3354	11.0464	11.2213	11.1696	11.4797	11.0836	11.5394	11.2996	11.3354	11.2361	11.4673	11.6224	11.3726	11.4736	11.4736	11.3516	11.1696	11.1832	10.7468	10.7306	10.5591	10.4992	10.4351	10.149	10.6228	10.9964	10.5882	10.2825	11.0036	10.5658	11.2164	11.4611	11.4046	11.4384	11.2498	11.2996	11.2647	11.2259	11.2745	11.5726	11.3304	11.2843	11.2604	11.4673
IREB2	9.60658	9.50799	9.43162	9.35509	9.34014	9.52328	9.50055	9.77307	9.53219	9.65517	9.49097	9.42826	9.69382	9.61599	9.67314	9.68765	9.40282	9.58061	9.70167	9.53219	9.62143	9.83433	9.81042	9.64791	9.58371	9.87348	9.69985	9.9559	9.89183	9.64705	9.66102	9.975	9.9559	9.68095	9.61988	9.58763	9.3756	9.21927	9.38603	9.34211	9.52404	9.63432	9.8673	9.84633	9.41107	9.42123	9.72603	9.42541	9.61841
CS	9.367	9.26945	9.54144	9.05966	9.07116	8.89033	8.77481	8.93665	8.94618	9.09875	8.80186	9.00371	8.94999	8.93093	8.84255	9.17112	9.22343	9.16215	9.11695	8.98982	9.02958	8.8097	9.03726	8.84703	8.95621	8.916	8.87726	8.67287	8.83764	9.46337	9.09875	8.95144	8.97241	9.05915	8.69494	9.42747	9.14419	9.32902	9.2246	9.12621	9.22039	8.98548	8.88584	8.94378	9.17953	9.31627	9.10023	8.65887	9.02153
EMC2	7.53501	7.73882	7.66172	8.53177	7.49734	8.59624	8.70102	8.03668	8.03077	7.8619	8.42487	8.28092	8.00902	8.25429	7.81588	7.64063	7.33388	7.79913	7.86874	7.88903	8.26092	8.38258	8.16158	8.85143	8.34426	8.35288	8.14899	8.24431	8.42764	7.51511	8.41587	8.00487	7.89184	8.11191	7.87474	7.86077	7.66716	7.90349	7.54252	7.87754	8.464	8.37122	8.0758	8.33906	8.25594	8.14419	7.81308	8.69785	7.99983
ACSF2	6.39688	6.13014	6.13885	5.90007	6.32337	6.22962	5.92646	6.33829	5.90292	6.18102	6.04699	6.29484	6.19174	6.18171	5.9807	6.12538	6.28245	6.4279	6.37324	6.43736	5.8794	5.96381	6.54463	5.79151	6.34609	6.81286	5.59896	6.31472	5.94335	6.07039	6.25108	6.07496	6.18623	6.00161	5.89525	6.4735	6.13036	6.24979	6.09998	6.74802	6.67937	6.08474	6.26098	6.34868	6.55997	5.78963	6.66648	6.19151	6.31406
NOX1	4.69461	4.61721	4.69651	4.79973	5.14715	5.06232	4.76132	4.90394	4.86514	4.94812	4.8416	4.92518	4.86711	4.83664	4.92451	4.70421	4.55586	4.90662	4.97975	4.8325	4.84206	4.74342	4.99588	4.94965	4.87641	4.95204	4.79239	4.78715	4.74043	4.84839	4.8989	4.86135	5.00132	4.97271	5.06297	4.82307	5.01542	4.71781	4.88712	4.84252	5.115	4.80228	4.72743	4.94178	4.78021	5.03757	4.86333	5.00092	4.94004
CYBB	12.5259	12.8052	12.5987	12.6249	12.0619	12.5987	12.2423	12.6489	12.1483	12.0883	12.117	12.117	12.278	12.5044	12.117	11.6765	12.353	11.9589	12.353	12.333	12.7382	12.2595	12.353	12.1788	12.481	12.6781	12.4385	12.5473	12.7382	12.7382	12.5044	12.8772	12.6489	12.8772	12.0751	12.4385	12.4385	12.5748	12.2595	12.6781	12.5473	12.0883	12.2955	12.0619	12.103	12.8772	12.5748	12.8052	12.6249
NOX3	4.39588	4.53871	4.81048	4.6429	4.79482	4.80729	4.8325	4.49875	4.61845	4.66865	4.65466	4.84252	4.70981	4.80912	4.86224	4.86711	4.66076	4.51136	4.63341	4.68293	4.46709	4.63535	4.74365	4.89304	4.21501	4.5817	4.54116	4.69347	4.39246	4.594	4.58848	4.59784	4.63315	4.75968	4.81658	4.71498	4.59425	4.82866	4.51553	4.91377	4.80776	4.7103	4.55656	4.6508	4.76797	4.80776	4.74717	4.54553	4.72483
NOX4	4.48479	4.20102	4.34946	4.0115	4.57558	4.15034	4.56535	4.08116	4.54141	4.44873	4.16254	4.60589	4.37551	4.99588	4.62234	4.65058	4.83644	4.41595	4.28208	4.75111	4.37915	4.34445	3.58457	4.40509	4.61694	4.43651	4.3874	4.22432	4.59091	4.49052	4.41412	4.48829	4.41897	4.2078	4.33114	4.14505	3.90355	4.42264	4.44003	4.11245	4.52792	4.31813	4.66936	4.17741	4.25462	4.34499	4.71005	4.65296	4.47598
NOX5	4.64553	5.16912	4.75279	4.93393	5.16497	4.89687	4.87884	4.7365	4.89541	4.89263	4.98783	4.99739	4.63037	4.90595	4.74387	5.00651	4.76706	4.8795	4.46409	4.56044	4.92451	4.70421	4.75228	4.51992	4.76177	4.76412	4.6441	4.56511	4.68363	4.88666	4.53725	5.01019	4.90994	4.72648	4.70348	4.67988	5.31344	4.7138	4.97954	5.01563	5.11136	4.98432	4.94136	4.89241	4.70534	5.08782	4.85752	4.99717	4.85294
DUOX1	4.99717	5.11775	4.92863	5.14692	4.90574	4.88214	5.13455	4.82803	5.07661	5.00026	5.19907	5.25739	5.13345	4.9291	4.61355	5.15654	5.25973	5.12628	4.9368	4.52839	4.7286	5.29637	4.96526	4.65441	4.95247	5.03778	5.06276	4.99977	4.88866	4.99782	4.99223	4.89089	5.11889	4.68221	5.06971	4.81876	5.1965	5.02442	5.17192	5.06492	4.86556	4.89756	4.96192	5.03235	4.93063	5.00824	4.84527	4.86112	5.14541
DUOX2	5.2762	4.84116	4.96548	4.84036	5.19369	4.76108	5.27941	4.91149	4.97753	5.13957	5.25928	4.97514	4.85023	4.88646	4.94284	4.98219	5.15891	4.94178	5.00092	4.75463	4.94136	5.17214	4.88345	4.74245	5.02844	5.12317	4.84817	5.29439	5.09666	5.03632	5.02157	5.03432	4.76502	4.753	4.92518	5.0479	4.77995	4.8784	4.97931	4.95288	4.73787	5.36692	5.00735	4.81455	4.70696	5.08589	5.04984	5.37441	4.82329
G6PD	10.1207	10.4176	10.6966	10.9925	10.2808	10.4873	10.5613	10.2022	10.1334	9.94433	10.1167	10.1504	10.1221	9.97613	10.067	9.90244	10.1207	10.289	10.0837	10.2757	10.4692	9.75775	9.95371	10.172	9.86319	9.67671	9.82737	10.0298	9.34546	10.3679	10.1977	10.439	9.68508	10.6158	10.1992	10.237	10.0323	10.3514	10.2545	10.2292	10.473	9.84232	10.1126	9.40964	9.94318	11.0306	10.1547	10.4572	10.3698
PGD	12.1333	12.5044	12.5473	12.6489	11.8788	11.8889	12.353	12.0492	11.9342	11.5278	11.7097	11.9237	11.7512	11.972	11.6765	11.1049	11.4106	11.8465	11.8172	11.9124	12.0751	11.3409	11.5278	11.9002	11.6531	11.3615	11.5278	11.2698	11.4736	11.8465	12.3141	12.103	11.6152	12.4594	11.4736	11.9969	11.8079	12.3141	11.8572	11.6152	11.6531	11.4797	11.8172	11.0961	11.4046	12.5259	11.734	12.1788	11.8678
VDAC2	8.99135	8.74086	8.68898	8.83898	8.68102	8.8569	8.45356	8.53746	8.84435	8.53218	8.37574	8.17781	8.84033	8.73158	8.50156	8.53746	8.92955	8.66766	8.71763	9.01453	8.63264	8.492	8.23632	8.24035	8.28785	8.4019	8.05743	8.1396	7.98518	8.39978	8.30235	8.4103	8.20683	8.40014	8.41587	8.90503	8.89992	8.47267	9.05457	9.0321	8.94328	8.61998	8.45722	8.66722	8.69825	8.73199	9.06071	8.45105	8.86185
PIK3CA	8.96853	8.59137	8.61885	8.84876	8.58318	8.71721	9.07116	9.23373	9.05509	9.04336	9.067	8.9027	9.13661	8.74339	8.92863	8.84922	8.60931	8.6794	8.9884	8.89807	8.97717	9.20651	9.6654	9.60815	9.27499	9.20594	9.24554	9.38534	9.67752	8.86136	8.99928	9.07588	9.3106	8.94138	9.25625	8.56548	8.71232	8.6798	8.63783	8.74045	8.5763	9.08629	8.98056	9.24857	9.04079	8.77186	8.8408	8.58437	9.01407
FLT3	5.9614	6.30598	6.67272	7.2044	7.08731	6.45395	5.83878	6.83462	6.40839	6.36904	5.50731	5.63978	5.42798	6.44642	5.49749	5.45612	5.36437	6.01415	6.22962	5.99226	5.95987	5.45071	6.48604	7.36486	6.73042	6.436	5.93106	5.5864	6.06398	6.64074	6.24215	6.24552	5.48699	6.97306	5.66713	5.7648	5.84964	6.44977	5.52841	5.81339	5.59077	5.6843	5.6482	5.63508	5.74359	4.96038	5.52778	4.95705	5.79988
SCP2	8.80927	8.35354	8.56855	8.62312	8.29341	8.3037	8.30901	8.36715	7.71725	8.06426	8.03407	8.23971	8.57002	8.6533	7.98846	7.88177	8.08794	8.04044	8.24492	8.17311	8.36303	8.13599	8.26026	8.24526	8.17155	7.8521	7.63416	8.28289	7.51375	7.87058	8.77361	8.37326	7.54995	8.45611	7.97589	8.63101	8.4662	8.29912	8.4767	8.28157	8.18813	8.51371	8.0138	8.32306	8.37049	8.64809	8.61771	8.2739	8.04605
TP53	9.15831	8.97569	9.1695	8.57187	9.34615	8.86092	8.60544	8.9582	8.76465	9.02453	8.88131	9.24613	9.07481	9.03106	9.2343	9.58061	9.57514	9.36021	9.55119	9.55194	9.03619	9.09821	8.98884	8.53102	8.75067	8.73278	8.74001	8.73623	8.26861	9.09611	8.73664	8.62941	8.37608	8.51443	8.59246	9.30804	9.33161	9.33636	9.40142	9.27434	9.10988	9.04583	8.62941	9.08424	9.47748	8.76678	8.99729	8.87133	9.33559
ACSL4	8.83191	8.73158	8.49274	9.12564	8.39763	8.93809	8.97433	8.47229	8.52768	8.34246	8.95717	8.57594	8.33706	8.73199	8.64101	7.65545	7.83556	8.15879	8.40887	8.34498	8.37122	8.55814	8.41273	9.38941	8.83318	8.73319	8.83415	8.8867	9.46273	8.47559	8.70437	8.84744	8.71966	8.58594	8.62118	8.39413	8.29872	8.75105	8.27995	8.8763	8.83853	8.33535	8.15468	8.48832	8.45722	8.08074	8.42622	8.99371	7.8119
LPCAT3	9.69559	10.1476	9.76741	9.77594	9.42747	9.49169	9.59856	9.44893	9.5581	9.52559	9.13166	9.30931	9.5768	9.54065	9.2828	9.74593	9.63106	9.78814	9.92557	9.68592	9.76442	9.26295	9.20421	9.1666	9.51099	9.73703	9.14583	9.60158	9.50505	9.62466	9.56192	10.118	9.51261	9.97375	9.95936	9.6749	9.52112	9.8833	9.47396	9.6487	9.31562	9.24857	9.64278	9.43724	9.45922	9.80748	9.8364	9.81938	9.26706
NRAS	9.53685	9.49239	9.33697	9.43864	9.58133	9.54898	9.32073	9.52112	9.51892	9.48878	9.07901	9.11375	9.35444	9.50505	9.40477	9.52112	9.25268	9.39006	9.55194	9.5445	9.32838	9.29928	9.3512	9.13448	8.95967	9.36091	8.89532	9.2822	9.2379	9.2677	9.2653	9.46892	9.01602	9.52996	9.58685	9.62955	9.49536	9.42685	9.48723	9.59017	9.48723	9.37418	9.4661	9.63432	9.30614	9.35703	9.51179	9.29448	9.41977
KRAS	9.07748	9.08062	8.97146	9.1944	8.78588	8.90913	9.1695	9.40477	8.98548	9.28164	9.19324	8.91096	9.02203	9.03675	8.73158	8.8682	8.44211	9.03619	8.93855	9.00521	9.14201	9.21699	8.87176	9.42826	8.82576	9.14583	8.96151	9.04989	9.76342	8.60738	9.20594	9.02453	9.30116	9.38874	9.05091	9.05915	8.71394	9.06953	8.76247	8.93287	8.89807	9.1876	9.24554	9.34211	8.97569	9.01108	8.94571	8.7278	8.68972
HRAS	8.04224	8.07367	8.21996	7.92184	8.11067	7.86831	7.79913	7.56879	7.99746	7.59407	8.09906	8.09516	7.8401	7.58043	8.03465	7.92529	8.21524	7.79998	7.711	7.68722	7.63929	7.52911	7.46702	7.3251	7.53985	7.49309	7.42526	7.30303	7.11737	7.60726	7.35408	7.35503	7.53557	7.4188	7.60454	7.91673	8.04224	8.02495	7.99777	7.87698	7.82059	8.01083	8.06122	7.45969	7.79058	7.94893	7.57717	8.05505	8.00638
TF	5.04722	5.2628	5.73348	5.77292	5.13148	5.71877	5.75556	5.33198	4.98716	4.93371	5.40701	5.32056	5.56658	5.35579	5.15264	5.31427	5.2015	5.2837	5.17298	5.71152	5.64525	5.57627	5.27063	5.68263	5.41273	5.41694	5.21903	4.99956	5.40073	5.33413	5.16278	5.35058	5.49871	5.41694	6.13152	5.1467	5.27446	5.28178	5.42014	5.22927	5.30769	6.37037	5.71877	5.22771	5.80161	5.60833	5.47472	5.0565	5.08413
TFRC	8.45322	8.88222	8.55123	8.64683	8.97475	8.23151	8.6505	9.38025	10.0928	8.99423	7.72378	8.45791	9.31744	9.00715	8.57745	8.00672	7.80918	8.63622	9.19153	9.26706	9.30496	8.92344	11.0233	8.90363	8.35354	8.79839	8.43641	9.01355	9.16495	8.68776	9.26653	8.74907	9.2258	8.32141	10.6792	9.31744	9.2385	9.17953	9.40618	9.76442	9.49753	9.91902	8.90182	8.99876	8.69134	8.71232	9.4124	9.15271	8.86683
TFR2	5.97872	6.4063	6.43102	6.04762	6.50177	6.0776	6.45265	6.34498	7.07972	6.13821	6.19307	6.11703	6.21664	6.06236	5.9293	5.46482	6.17435	6.08817	6.25309	6.06462	6.24999	6.3571	7.3908	6.12561	5.72409	6.15394	5.97067	6.20494	5.65792	6.80368	6.41949	6.12858	5.87235	6.02972	7.60508	6.20713	6.47938	6.1702	6.73153	6.64895	6.30935	6.52041	6.04459	5.91506	6.03685	6.19151	5.98384	6.73503	6.35642
SLC38A1	9.77691	9.2865	9.6404	9.18815	10.081	9.21063	9.65857	10.1977	9.91566	10.4428	9.95017	10.0502	10.3162	10.0744	10.2808	10.6693	10.3025	10.2355	10.4139	10.3336	9.88861	10.4139	10.3735	10.1662	9.84036	10.2163	10.4632	10.3858	10.6992	9.97737	10.3041	9.8992	10.5014	9.93992	10.1072	10.0336	10.0223	9.62466	10.0502	9.67834	9.49464	10.172	10.5416	10.5769	10.261	9.60158	10.3143	9.19605	10.2742
SLC1A5	7.2773	7.44451	7.22768	7.11451	7.04013	7.02178	6.87769	6.91952	7.52545	6.97259	7.03018	7.09961	7.08022	7.05791	7.0492	6.75162	7.08022	6.91223	6.96056	7.04403	7.01077	7.06287	7.82356	6.7489	6.85049	7.33207	6.9127	7.08753	6.95196	7.35304	7.06236	7.35579	7.12152	7.2241	7.88374	7.21528	7.14415	7.17369	7.36459	7.47822	7.31924	7.02853	6.92688	6.74782	6.97445	6.93173	7.06041	7.47377	6.84117
GLS2	5.26912	5.34115	5.08392	5.26501	5.02019	4.88959	5.45112	4.97136	5.38587	5.47197	5.04355	5.19778	4.97556	4.91896	5.26763	5.02687	4.97597	5.23576	4.85202	5.06881	4.83956	5.29593	4.71498	4.92431	4.87345	5.11157	5.16866	5.05628	5.34887	4.99547	5.16063	5.26043	5.18211	4.93173	5.11157	5.12955	5.08092	5.1898	5.17521	5.35832	5.1926	5.08288	5.28412	5.24346	5.31385	5.62161	4.83979	5.43154	5.00998
GOT1	7.0178	7.14539	7.11351	7.07878	7.12251	6.75843	6.72878	7.06625	7.21503	7.09076	6.68969	7.10446	7.25176	7.19254	6.8241	7.26891	7.03191	7.05867	7.4146	7.30941	7.19678	7.0086	7.13445	6.62139	6.73827	7.09789	6.74381	6.87321	6.77027	6.73712	7.21681	6.78287	6.52834	6.78073	6.64187	7.76325	6.97994	7.31176	7.11327	7.2241	7.33021	7.06114	7.64255	7.41356	7.10708	7.21656	7.25993	7.33647	7.29371
ALOX5	10.196	10.7718	10.5462	11.0665	10.0758	10.1362	10.5197	9.95936	9.85759	9.59249	10.3931	10.2973	9.84967	9.68592	10.2432	9.29448	9.95257	9.90912	9.66629	9.78149	10.2626	9.59317	9.68256	10.2742	10.344	9.79306	10.5014	9.80748	10.0502	10.4215	10.2432	10.045	10.2757	10.4448	9.53837	9.8364	10.0744	10.7201	10.1532	10.1221	9.86426	9.85362	9.75035	9.53368	9.73154	10.6864	9.8474	10.3371	10.081
KEAP1	8.47307	8.67201	8.63581	8.4924	8.20463	8.03193	7.97911	7.88006	7.98672	7.86412	7.60809	7.94048	8.11593	8.07303	7.99136	8.00134	8.08946	8.05038	8.18947	8.1509	8.15499	7.76405	7.99052	7.90662	7.86133	8.22414	7.95601	7.87308	7.6628	8.26456	8.25693	8.24938	7.80636	8.46511	8.33264	8.54005	8.54778	8.55358	8.29012	8.43436	8.01442	7.78236	8.25693	7.7914	8.36336	8.31799	8.13239	8.15815	8.16158
HMOX1	8.67082	8.8727	8.43366	8.48246	8.08504	8.11562	8.28582	7.52807	7.43317	7.52911	7.68588	8.02208	7.45601	7.3602	7.1541	7.18395	6.93851	7.33103	7.67892	7.2791	7.35966	7.49547	7.58338	7.6196	8.60466	8.2961	7.20589	7.09497	7.47848	7.52678	7.73802	7.83393	7.21063	7.27369	7.05442	9.00371	7.87474	8.73075	7.83448	8.04488	7.96955	7.26517	7.22057	6.98766	7.72954	7.7412	7.63245	7.47586	6.70336
ATG5	8.20492	8.32038	8.06182	8.46511	8.01943	8.40958	8.13299	8.2742	8.09967	8.31433	7.95205	7.98023	8.52397	8.44174	7.93003	7.81695	8.17962	8.08794	8.33264	8.16668	8.39449	8.24687	8.25068	8.4738	8.13806	8.30473	8.27133	8.21905	8.59399	8.38258	8.51975	8.30901	8.37986	8.4924	8.22125	8.31433	8.07701	8.17812	8.27726	8.27098	8.35607	8.26626	8.49347	8.55324	8.52357	8.50121	8.64767	8.40853	8.22677
ATG7	8.98982	8.82662	8.99522	8.93332	8.62825	9.11428	8.53641	9.02851	8.44851	8.56013	8.76634	8.81397	8.59858	8.99037	8.83103	8.2703	8.70517	8.39909	8.51865	8.66722	8.92389	8.71592	8.80448	9.27671	9.27001	9.13277	9.44353	8.89304	9.33957	9.11323	9.15831	9.15217	9.50653	9.2502	8.47447	8.83191	8.5613	9.09141	8.73962	8.88314	8.97045	8.50269	8.80795	8.43401	8.52843	9.14473	8.57966	8.82662	8.64218
NCOA4	11.8172	11.6379	11.7262	11.6379	12.1333	12.0883	12.1333	12.3939	12.8772	12.2271	11.7987	11.6847	12.0105	11.8788	11.668	11.5794	11.6456	11.7987	11.9589	12.0366	12.2595	11.9237	12.9496	11.9342	11.6609	11.8889	11.734	11.9839	11.837	12.0366	12.103	12.1788	12.4167	12.2423	12.9884	11.5459	12.6249	11.5089	12.353	12.6489	12.3141	12.2955	11.5594	11.7793	11.8079	11.8678	11.8172	11.7512	11.5525
ALOX12	8.25928	9.04184	8.72248	8.46654	9.6404	8.93665	9.32714	8.93048	9.52328	9.48507	7.10419	8.53139	8.63622	8.68575	8.28978	8.54858	8.67493	9.46477	8.67856	8.99037	8.28616	8.79024	8.43259	8.42941	5.90692	8.62428	8.08825	10.0323	7.78648	10.3895	9.20948	9.86931	8.90137	9.07696	10.5116	7.9122	8.54112	7.71867	8.768	8.33673	8.60621	8.72991	6.87012	8.38764	8.2676	7.43029	8.16526	7.70599	7.39604
ALOX12B	5.44384	5.65224	5.27964	5.66523	5.42626	5.56723	5.91516	5.4481	5.42162	5.50211	5.63783	5.79988	5.44517	5.42754	5.70606	5.94289	5.76397	5.62289	5.47177	5.50969	5.45308	5.61702	5.5387	5.32358	5.34759	5.41761	5.40615	5.50293	5.42183	5.4267	5.25657	5.53742	5.44325	5.63064	5.38776	5.44494	5.56059	5.5918	5.35689	5.68056	5.35832	5.56679	5.66252	5.45526	5.58744	5.64992	5.45153	5.66673	5.67792
ALOX15	6.46709	5.7288	6.288	5.89658	5.64103	6.37125	5.83495	5.58599	5.61764	5.89135	5.9241	6.05007	5.71391	5.8959	6.38445	6.44455	5.80119	6.04653	5.73877	6.64987	6.50109	5.79045	6.00363	5.99599	7.40455	5.61211	6.72689	5.93017	5.51852	5.4705	6.29421	5.35231	7.49868	5.67111	5.95168	6.23698	6.23765	6.52469	6.54985	6.1393	6.31891	6.27024	5.71235	5.53372	5.70899	6.14611	5.58009	6.39533	6.46482
ALOX15B	6.36196	6.28311	6.72318	6.5313	6.82808	6.41442	6.38445	6.18375	6.60366	6.43978	6.5342	6.63197	6.10774	6.00498	6.23968	6.27878	6.35731	6.42549	6.33163	6.31935	6.28644	6.43374	6.21124	6.52371	5.87659	5.92238	5.99972	6.11157	6.1565	6.27024	5.94624	6.21082	6.01055	6.6572	6.39622	6.10798	6.22759	6.46416	6.3686	6.23787	5.674	6.44548	6.29772	5.99533	6.00454	6.49047	6.27757	6.47745	6.39186
ALOXE3	5.62581	5.36545	5.25951	5.3534	5.08392	4.97662	5.40073	5.20281	5.20647	5.2553	5.54903	5.3324	5.40073	5.31191	5.1855	5.27148	5.40254	5.28629	5.21881	5.05026	5.44601	5.11372	5.11645	5.25844	5.09774	5.17298	5.20601	5.35099	4.97203	5.21751	5.06319	5.31019	5.09633	5.06552	5.3337	5.27316	5.49851	5.40097	5.16389	5.32142	5.21379	5.4779	5.18149	5.05113	5.10299	5.50948	5.30661	5.35832	5.35832
PHKG2	8.30864	8.04808	8.22216	8.1687	7.83667	7.8521	7.53124	7.63386	7.89131	7.82948	7.77288	7.96502	7.76405	7.88236	7.76685	7.93003	8.12169	7.8426	7.93003	7.8795	8.04895	7.7657	7.68133	7.75504	7.64847	7.76351	7.76055	7.6371	7.60398	7.8353	7.85746	7.79332	7.91877	7.78371	7.3664	8.19142	8.08559	8.03224	8.12681	8.05363	7.73147	7.42921	7.96923	7.79516	7.78787	8.14742	8.18916	7.76514	7.93539
ACO1	7.26245	6.98841	6.83601	6.7202	6.84643	7.09252	6.64502	7.01389	7.09202	7.48327	6.82828	7.02153	7.06361	7.23128	7.21986	7.30015	7.24106	7.11567	7.36738	7.07404	7.02875	7.20081	7.53585	7.25661	7.43859	7.2978	7.19206	7.31512	7.16896	7.15705	7.10708	7.21194	7.25149	7.16843	7.26317	6.90551	7.2328	6.60684	7.07013	7.02023	7.05717	7.0053	6.90194	7.31772	7.08046	7.01198	7.07306	6.89152	7.01002
ULK1	7.96882	7.83867	8.06335	8.12805	7.85295	8.04195	8.28945	7.56773	7.7922	7.51375	8.37678	8.03873	7.55265	7.5315	8.27261	7.88006	7.95657	8.12744	7.6371	7.68189	7.88006	7.66146	7.6996	7.781	8.20463	7.55758	8.33706	7.81133	7.7981	8.11347	7.67784	7.73007	7.98875	8.15315	7.65632	7.51191	7.84429	8.08196	7.87277	7.50933	7.82583	7.85519	7.70088	7.3715	7.58824	8.26491	7.41033	7.46469	7.58956
ATG3	9.60089	9.49536	9.20071	9.60089	9.155	9.54065	9.36225	9.37418	9.32202	9.22039	9.39475	9.08878	9.30994	9.51099	9.03261	8.74666	9.22889	9.03317	9.28164	9.36021	9.43581	9.20252	9.33957	9.49536	9.16418	9.26116	8.94808	8.63019	9.14642	8.85513	9.27614	8.93947	8.97198	9.13939	8.60969	9.63432	9.26179	9.42891	9.14642	9.86931	9.84633	9.33234	9.24857	9.34615	9.29807	9.52038	9.34807	10.0248	9.25386
ATG4D	7.58127	7.90293	7.79595	7.94075	7.94467	7.71673	7.49366	7.33903	7.91702	7.50672	7.60316	7.91334	7.58448	7.59517	7.44167	7.85238	7.87529	7.81478	7.45062	7.66634	7.6196	7.30894	7.81339	7.42686	7.11078	7.3835	7.52392	7.58284	7.18275	7.8225	7.51773	7.72111	7.47559	7.54946	8.29674	7.65214	7.79706	7.89763	7.75256	7.97267	7.59071	7.37305	7.52938	7.20263	7.43107	7.87251	7.49521	8.10788	7.84896
BECN1	8.65608	8.56819	8.38192	8.66523	8.67287	8.48761	8.42487	8.40887	8.77774	8.67246	8.08975	8.42941	8.40612	8.25464	8.19709	8.26593	8.28582	8.3952	8.54406	8.36548	8.46256	8.40372	8.55582	8.34949	7.76351	8.29406	8.00672	8.51519	7.89359	8.28616	8.41201	8.46471	8.07303	8.52729	8.80354	8.58122	8.57038	8.6565	8.5566	8.62941	8.39262	8.3802	8.17155	8.49308	8.32609	8.27726	8.47809	8.28057	7.96139
MAP1LC3A	5.81789	6.03328	6.27533	6.74913	6.03263	6.13778	5.88429	5.93507	6.0729	5.73959	5.91408	5.77045	5.7481	5.95717	5.77794	5.75172	6.19978	5.8401	5.89852	5.81962	6.23876	5.6921	5.80458	6.0792	5.97719	5.81922	6.19174	6.10729	5.74594	6.23226	6.13252	6.10774	5.94755	6.33698	6.53241	6.21395	5.88259	6.39846	6.08841	6.05399	6.47173	5.57458	6.07825	5.77088	5.38862	6.71141	6.03954	6.02655	6.0457
GABARAPL2	10.6566	10.659	10.5035	10.6914	10.8587	10.7552	10.8969	10.5702	11.497	10.6914	9.97258	10.2692	10.441	10.089	9.97258	10.3126	10.1306	10.3514	10.3987	10.6066	10.5702	10.311	11.8889	10.3623	10.0565	9.79974	9.79788	10.3752	10.0336	10.4371	11.1426	10.5995	10.7638	10.7231	11.6012	10.3823	11.2698	10.4122	10.7835	11.2455	10.9593	10.5136	10.1417	10.271	10.3605	10.4652	10.1886	10.1646	10.0603
GABARAPL1	7.01484	6.99681	7.09887	7.2697	7.50672	6.88865	7.51563	7.07429	7.71451	6.62545	7.15898	6.9207	7.44451	7.00624	7.32105	6.72248	6.7169	7.22516	6.96366	7.33545	7.45089	7.41537	8.00134	8.22093	7.60014	7.44344	7.6843	7.12251	7.35996	6.80718	7.53802	7.49629	7.56179	7.64227	8.21876	6.75095	6.75073	7.3858	7.1712	7.29495	6.92496	7.28984	6.84234	6.52907	6.65356	7.04504	6.91975	6.74381	6.96867
ATG16L1	7.80865	7.64847	7.61808	7.58532	7.55704	7.33598	7.16795	7.70251	7.51855	7.85437	7.26866	7.39025	7.67809	7.59769	7.21167	7.98224	7.50379	7.74925	7.62174	7.64334	7.5764	7.80865	7.99023	8.02267	8.17437	8.00581	8.00843	7.84624	8.43259	7.52494	7.80253	7.79568	8.29147	7.47848	7.41221	7.72816	7.92356	7.46886	7.56724	7.55782	7.26346	7.29569	7.75449	8.01681	7.80667	7.15656	7.55758	7.01559	7.40719
WIPI1	8.68256	9.15382	9.7035	10.1349	8.92907	9.28521	9.73526	8.95671	9.33697	8.96151	8.87091	8.74253	8.85143	8.84435	8.98401	7.87058	8.71232	8.9533	8.81536	8.95046	9.39336	8.53525	8.47447	9.24444	8.92389	8.34535	8.86136	9.00764	8.45645	9.45161	9.55432	9.32202	9.0612	9.99893	9.44353	8.84214	8.83463	9.45447	9.09972	9.14043	9.13005	8.90182	9.25872	8.27295	8.07303	10.1504	9.08424	9.43448	9.2599
WIPI2	7.69717	7.711	7.66607	7.68561	7.70681	7.31951	7.33672	7.60564	8.07798	7.68133	7.35479	7.7044	7.80503	7.4923	7.6878	7.64601	7.561	7.51935	7.5796	7.45628	7.72816	7.45391	8.57594	7.74494	7.67485	7.65488	7.77766	7.62201	7.65377	7.61078	7.57212	7.7044	7.92864	7.54491	8.07641	7.54839	7.81509	7.72433	7.8507	7.83583	7.40956	7.63821	7.59357	7.74175	7.52203	7.45865	7.70521	7.46044	7.55051
SNX4	8.06762	8.03438	7.88006	8.24814	7.95033	8.34917	7.89475	8.30043	8.37049	8.19202	8.06942	7.75666	8.26793	8.53177	8.16158	8.22998	8.00517	8.21715	8.26026	8.24814	8.28422	8.30604	8.04808	8.20961	7.57129	7.91446	7.75586	7.98875	7.96412	7.74735	8.09394	7.87196	7.8619	8.2344	7.94687	8.12529	8.17155	7.82722	8.0949	8.22216	8.42523	8.32989	8.28616	8.4471	8.43852	7.94608	8.36581	8.37574	8.26191
ATG13	8.56319	8.83233	8.69785	8.65451	8.85098	8.52626	8.77896	8.77567	9.01157	8.6901	8.83061	8.86903	8.74746	8.8394	8.8682	9.09555	8.91877	9.00957	8.70476	8.80927	8.93048	8.72248	8.99876	8.77056	8.9884	9.05561	8.87224	8.86596	8.68141	8.73199	8.63101	8.91786	8.77522	8.69134	8.74787	8.59586	8.94808	8.81184	8.84611	8.83015	8.61225	8.84343	8.67246	8.67009	8.9183	8.72367	8.83898	8.91742	8.82315
ULK2	7.55293	7.40638	7.38663	6.97945	7.38608	7.24848	6.96272	7.50563	7.27466	7.61886	7.47531	7.3999	7.59122	7.69744	7.47771	8.01829	7.58392	7.7515	7.44397	7.45732	7.26817	7.89564	7.74228	7.67997	7.87502	8.23632	7.80138	8.04544	7.79541	7.5	7.65241	7.54759	7.71293	7.58127	7.45784	7.48693	7.58071	7.28342	7.5818	7.34861	7.36385	7.65323	7.39937	7.83809	7.81424	6.81551	7.47041	7.02784	7.01875
SAT1	11.1306	11.0548	10.9381	10.9069	11.0075	11.4558	11.399	11.3099	11.2552	11.1093	11.7602	11.4911	10.7891	11.0464	10.9667	10.5702	10.7863	11.0791	10.9884	10.9451	11.2213	11.6531	10.7891	11.7512	11.972	11.8172	11.7693	11.3936	11.4797	11.1696	11.1562	11.3615	11.1738	10.8906	11.3203	11.1606	10.8248	11.3254	10.8066	11.7427	11.7693	11.1696	10.9925	10.9165	10.9629	10.5769	10.7525	11.3615	10.234
EGFR	4.8782	4.90797	4.93153	4.8414	4.9918	4.91558	5.30168	5.0518	5.10039	5.11306	5.29957	4.93349	4.98738	4.91108	5.19455	4.76412	4.74293	4.94833	5.11415	4.75228	4.90087	5.13542	4.66936	4.64986	4.87504	5.01062	4.86247	5.15348	4.89436	5.02641	4.88602	5.03145	4.7157	4.78208	4.49498	5.1522	5.06881	5.15589	5.10039	4.96743	4.75692	5.07554	5.08371	4.95751	5.03934	5.03566	5.00153	5.07234	4.96962
MAPK3	9.2914	9.42123	9.21866	9.4661	8.77856	9.42826	9.26179	8.43084	8.54222	8.61225	9.18815	9.01699	8.67412	8.74547	9.36892	8.93762	8.95379	8.84299	8.89488	8.63983	8.99627	8.43467	8.53102	8.74746	9.095	8.45105	8.63943	8.67493	8.22093	9.1689	8.83677	8.51563	8.33372	8.71631	8.36842	8.982	9.28399	9.35638	9.01747	8.73497	9.16551	8.76115	8.73362	8.35016	8.85735	9.09662	8.68535	9.22401	8.95769
MAPK1	10.2309	10.3605	10.4045	10.4873	10.1334	10.261	10.2465	10.256	10.3041	10.1532	10.271	10.1167	10.162	10.0642	10.2355	10.059	9.94433	10.1886	10.085	10.1576	10.323	10.1931	10.4632	10.5439	10.6133	10.1362	10.5285	10.3569	10.5926	10.3735	10.4158	10.5571	10.5794	10.6444	10.5794	10.0798	10.271	10.2842	10.2465	10.1306	10.085	10.0411	10.2545	10.0173	9.8833	10.4254	10.1576	9.82737	9.91034
BID	8.68812	8.52806	8.34007	8.55393	8.32038	8.83807	8.59212	8.74086	8.4738	8.38798	8.86545	8.72169	8.47521	8.21996	8.36477	7.93769	8.68064	8.34677	8.33873	8.28651	8.33941	8.26559	8.30569	8.28978	8.75317	8.42156	8.46872	8.07767	7.97068	8.30702	8.36174	8.3873	8.20811	8.70774	8.05505	8.76594	8.25894	9.31373	8.499	8.71592	8.88179	8.72409	8.25823	8.10971	8.4333	8.92344	8.37399	8.96518	8.43958
ZEB1	6.5503	6.37974	6.74637	6.79162	6.48448	6.70729	6.75843	7.18523	6.72132	7.14539	7.10808	6.65334	7.23455	6.83163	7.07013	7.10087	6.59041	6.79048	6.81002	6.81596	7.08022	7.12251	7.53932	7.94269	7.53904	7.14665	7.67921	7.21302	7.98611	6.86691	7.29729	6.61468	7.50854	7.41329	6.96009	6.57653	6.7941	6.88297	6.75656	6.58493	6.9127	7.41249	7.14762	7.32661	7.18805	7.01247	6.87969	6.71258	7.09739
DPP4	8.09693	8.14107	7.96757	7.78073	8.26491	8.0655	8.51262	8.40574	9.2246	9.05867	7.87308	8.7723	8.65289	8.70774	8.4593	9.25686	8.303	8.61266	8.36878	8.07095	7.72405	9.10553	8.97909	8.67082	8.19523	8.67616	8.10328	8.78195	9.48025	8.27593	8.60738	7.52203	8.34042	7.83255	7.98055	8.50411	8.48246	8.40014	8.79453	8.28356	8.40853	8.83764	8.76115	9.4968	8.81354	7.60998	8.46146	8.03465	8.29375
CDKN2A	5.46698	5.69723	5.40097	5.44558	5.38158	5.75885	5.93528	5.69254	5.67214	5.48392	5.74986	5.6366	5.67026	5.82233	5.79389	6.00454	6.09912	5.81194	5.78652	5.88671	5.43091	5.23954	5.66043	5.42035	5.56079	5.10762	5.50471	5.30362	5.17413	5.55154	5.4012	5.10782	5.14059	5.30661	5.62855	5.56376	5.43486	5.51872	5.65432	5.46763	5.58456	5.51388	5.71391	5.30465	5.66735	5.75513	5.76881	6.24529	6.0584
PEBP1	7.2226	7.81308	7.58586	7.4665	7.92752	7.24334	7.95851	7.77512	7.99373	7.82059	7.87086	8.13083	7.92098	7.62527	8.30702	8.30803	8.00996	7.92556	7.78704	7.64877	7.64172	7.98461	7.53557	7.65013	7.93742	7.67568	7.45332	7.65848	7.36308	7.35915	7.33877	7.43161	7.554	7.32105	7.68077	7.91055	8.06671	7.52287	7.94467	7.64227	7.61986	8.12648	7.86858	7.99052	7.90377	7.42189	8.02092	7.65013	8.06489
SOCS1	6.72854	6.63246	6.58334	6.7211	6.99953	6.97468	6.98018	6.44025	7.10289	6.64459	7.11201	7.28544	6.6421	6.7169	6.98498	7.19481	7.14866	7.08368	6.78242	7.04304	6.75379	6.7211	6.41465	6.58788	6.81144	6.22335	6.61559	6.75706	6.37839	6.85239	6.38934	6.61005	6.44232	6.68048	6.6457	7.14939	6.5792	7.40041	7.10263	7.94741	7.19654	6.85118	6.92572	6.78473	6.44434	7.23304	6.80037	7.7922	6.85409
CDO1	5.06362	4.94677	5.31969	5.23773	5.27877	5.11136	5.14759	4.81073	5.25973	4.87707	5.08049	5.0567	5.01563	5.02822	5.09622	5.27382	4.83979	4.79791	4.86556	4.99634	4.9073	4.68341	5.28586	5.10148	4.91307	4.4853	5.22053	4.84345	4.96985	4.96152	5.12606	5.03999	5.06881	4.83204	5.09837	5.12671	5.25444	5.07597	5.29439	4.99674	5.14846	5.09281	4.91512	4.99956	5.11645	4.83552	4.90001	5.07554	5.18403
MYB	7.18322	7.06795	8.02636	7.35065	6.95584	7.73091	7.18444	8.36103	6.86112	7.5083	7.34887	7.05319	7.85853	7.8028	7.30918	6.70401	6.99904	7.94921	7.68863	7.90493	8.02238	7.46229	7.56126	8.22028	7.39831	7.21063	8.27962	7.0127	7.25432	8.63904	9.15723	8.07921	7.59875	8.29473	7.32535	8.53332	7.13916	7.45651	7.61673	6.78287	7.88151	7.76325	8.32923	7.088	6.92022	8.47776	8.06365	7.781	8.4212
MAPK8	7.73984	7.62653	7.77343	7.58987	7.6729	7.93909	7.8247	8.24716	8.14107	8.09245	7.92314	7.6535	8.02383	8.19802	8.2238	8.28751	7.6026	7.98611	8.18499	8.1293	8.11624	8.00843	8.499	8.68374	8.25233	8.4453	8.67616	8.5168	8.7872	8.24368	8.18881	7.91248	8.41658	8.04514	8.18813	7.75804	7.87502	7.72927	7.94714	7.80725	7.922	8.09752	8.10699	8.3137	8.2739	7.3715	8.04368	7.59572	7.79648
MAPK9	8.36715	8.39838	8.38798	8.41422	8.26996	8.36715	8.16526	8.56584	8.44565	8.36748	8.26959	8.11895	8.79974	8.67412	8.53602	8.2742	8.51479	8.30505	8.73623	8.73623	8.66523	8.2819	8.17218	8.32106	8.07827	8.31266	8.0338	8.1214	8.20902	8.15054	8.40303	8.22513	8.21147	8.79071	7.73802	8.48212	8.44244	8.10457	8.09605	8.40408	8.48062	8.38906	8.69294	8.70102	8.6223	8.46365	8.899	8.5689	8.91555
CHAC1	5.82501	6.30552	5.94379	5.80756	5.87853	5.95236	6.19508	6.11792	6.2207	6.08863	6.36968	6.33163	5.96961	5.91867	6.1091	6.10865	6.13577	6.03797	5.87433	5.87874	6.14137	6.16466	5.61535	5.76376	5.89027	6.01282	6.23204	5.8544	6.02926	6.32957	5.87982	6.16863	5.98292	6.09725	5.66945	5.99624	6.17776	6.14477	6.09323	6.17106	5.85665	6.07267	6.33494	5.95833	5.85507	6.21823	6.138	6.43441	6.15878
MAPK14	9.46204	9.9799	9.85072	10.483	9.37353	9.42326	10.1019	9.41169	9.22401	9.01257	9.56894	9.16446	9.31627	9.33098	9.25571	8.8466	8.97569	9.32202	9.21353	9.35444	9.45787	8.96195	9.14531	9.74941	9.27614	9.33559	9.69643	9.37156	10.1504	9.61599	10.0087	9.8223	9.66882	9.98936	9.22517	9.34281	9.30614	9.94901	9.43652	9.41107	9.34347	9.09821	9.42614	8.82354	8.96899	10.0274	9.14988	9.88008	9.28164
LINC00472	4.86798	4.96743	4.92296	4.60685	4.75345	4.89625	4.92629	4.85113	4.79013	4.77562	4.77747	4.61646	4.59375	4.81297	4.90237	4.79973	4.78692	4.9725	4.85247	4.82101	4.96809	4.76918	4.95474	5.01688	5.07896	4.73048	4.94305	4.84977	5.13236	4.80752	4.86158	4.98762	4.992	4.94027	4.86821	5.10081	4.74158	4.93371	4.64314	4.85181	4.61474	4.85247	5.12756	4.80363	4.95795	5.29015	4.88214	5.01383	4.8475
PRKAA2	4.86447	4.86112	5.28029	5.03079	5.10364	4.98651	4.83843	4.93109	4.81966	4.95619	4.82981	4.63289	4.88666	4.8746	4.94833	4.78252	4.97028	5.0409	5.04222	5.00675	4.89756	4.65877	5.07853	4.73972	5.07234	4.94004	4.8416	4.87751	5.01563	4.98262	4.86998	4.84481	4.78539	5.02485	5.17823	4.73191	4.95377	4.52615	5.43323	5.22429	5.08102	5.02157	4.69394	5.01128	4.89869	5.06511	4.81897	4.89134	4.67128
PRKAA1	8.39155	8.46256	8.68972	8.72658	8.24207	8.54297	8.80532	8.86545	8.61572	8.63741	8.65376	8.38362	8.71763	8.84876	8.60055	8.73199	8.57477	8.62626	8.6802	8.6505	8.77186	8.95424	8.50083	9.05966	8.63264	8.89396	8.8682	8.94571	8.96566	8.50995	8.97097	8.77102	8.79158	9.13277	8.69335	8.61572	8.50481	8.37293	8.37713	8.18158	8.3163	8.84563	9.019	8.77814	8.56169	9.18412	8.86994	8.45829	8.84521
ELAVL1	7.97215	7.80667	7.82778	7.86831	8.04544	7.64438	8.07397	8.06241	8.09188	8.23062	8.24625	8.25034	8.21021	8.06881	8.25332	8.36071	8.09188	8.07095	8.14107	8.1471	7.94741	8.32241	8.04017	7.91531	8.23663	8.07246	8.17311	8.30735	8.09843	8.03256	7.92497	8.06213	8.15653	7.97532	7.94634	8.22248	7.95513	7.83981	7.88765	7.76541	7.95851	8.27167	8.27793	8.26423	7.95908	8.02961	7.85635	7.88401	7.98461
BAP1	8.66404	8.58244	8.67326	8.52163	8.4633	8.01888	8.20376	8.09092	8.19489	8.29049	8.05949	8.41382	8.17437	8.14834	8.26996	8.42016	8.42659	8.24463	8.37538	8.35869	8.29117	8.05095	8.35016	8.03611	8.21996	8.26126	8.22838	8.36842	8.05389	8.45178	8.23062	8.37259	8.29573	8.48246	8.57002	8.54043	8.3736	8.60466	8.5497	8.46221	8.25233	8.22282	8.17843	8.05535	8.48873	8.56396	8.42974	8.25464	8.398
ABCC1	8.01915	7.85013	8.19302	8.07641	8.16495	7.72298	8.05715	7.832	8.05535	8.14771	7.88484	8.22546	8.1885	7.97882	8.34355	8.28025	8.02874	8.36269	7.96324	8.06122	7.94634	8.26491	8.13422	7.92586	8.4611	8.32004	8.50231	8.74708	8.60204	8.76975	8.26626	8.48395	8.81055	8.25823	8.53069	7.97532	7.91391	8.23219	8.1725	7.88792	7.851	7.83364	8.1775	8.09032	7.76711	7.66688	7.97355	7.32308	7.92835
ACVR1B	7.53018	7.98461	7.9365	7.98551	7.42658	7.64766	8.02904	7.508	7.62603	7.68643	7.61673	7.66066	7.57588	7.61835	7.66634	7.44423	7.50026	7.69135	7.62527	7.65402	7.56208	7.68752	7.42139	7.7113	7.97415	7.59517	7.74494	8.02178	7.86771	7.80698	7.78042	7.9122	8.21876	7.99896	7.85746	7.554	7.39418	7.81642	7.52118	7.58364	7.58532	7.38792	7.32661	7.2786	7.27546	7.69386	7.39937	7.76001	7.33051
TGFBR1	8.9582	8.88714	8.97668	9.2865	8.25201	8.85098	9.21115	9.05915	8.91648	8.99474	9.15046	8.95097	9.17895	8.77983	8.89216	8.94232	8.90503	8.9357	8.80491	9.16052	9.37024	9.21115	9.14043	9.2599	9.22645	9.08424	9.33697	9.13661	9.33493	8.81921	9.66019	8.94863	9.44353	9.67671	8.93665	9.019	8.76426	8.93379	8.85284	8.7761	9.07748	9.17561	9.46403	9.33362	8.99371	9.59094	9.19095	9.17506	8.96151
EPAS1	6.43736	6.59459	6.51077	7.57375	6.10134	6.23787	6.88274	6.20317	6.29507	6.36946	6.63521	6.46283	6.00544	6.11904	6.58925	6.22158	5.94356	6.26499	6.28865	6.33675	6.39271	6.14252	6.37503	6.9034	6.64688	5.95432	6.36992	6.3493	6.47895	6.39512	6.47284	6.14321	6.60183	6.38488	6.03751	6.06442	6.41198	6.8421	6.33809	6.14563	6.47609	6.1499	6.17371	6.40745	6.33652	6.39091	6.15478	6.20363	5.85096
HILPDA	6.38445	5.9532	6.12631	5.95432	5.93663	5.99157	5.60415	6.2316	5.71496	5.65645	5.51893	5.65516	5.74314	5.953	5.9574	6.02837	5.6366	5.99112	6.06306	6.17776	5.56506	5.62037	6.1091	5.99577	6.99395	5.74986	5.63682	5.64061	5.47768	5.9067	6.02926	5.78133	5.90494	5.97544	5.65245	5.98542	5.90116	5.93795	5.9027	5.8512	5.76183	5.6366	5.67489	5.87456	5.93084	5.90159	5.8371	5.97544	5.81574
HIF1A	9.70871	9.54737	9.76342	10.1265	9.36768	9.83728	9.82033	9.96793	9.64364	9.73247	9.80748	9.48163	9.85562	9.8184	9.69559	9.56036	9.51023	9.70688	9.88116	9.79396	9.97375	9.80851	9.57917	10.299	9.81042	9.5759	10.0123	9.49239	10.2725	9.7512	9.8992	9.73073	10.0111	10.0915	9.6404	9.69382	9.56492	10.1362	9.76342	9.8223	9.94318	9.80167	9.72252	9.97031	9.79692	10.0824	10.1736	9.83332	9.59935
IFNG	4.5988	4.03224	3.94552	4.39846	4.30152	4.38412	4.42726	4.71103	4.29048	4.50487	4.40058	4.17865	5.01886	4.79414	4.29851	4.88759	4.49826	4.14536	4.90149	4.20898	4.72696	4.81678	4.62679	4.71807	5.99226	5.29184	4.64553	4.50708	5.15113	4.46584	4.99891	4.33515	4.61211	4.69067	4.22725	6.83998	5.05156	5.26173	4.44029	4.46835	5.84766	4.81455	6.48582	6.15347	5.22381	5.06076	5.68037	6.61142	5.82095
ANO6	9.71469	9.66966	9.43652	9.04887	10.1207	9.80167	9.80951	9.9135	10.479	10.4139	9.07007	9.46682	9.59773	9.73969	9.26653	9.37287	9.11915	9.8992	9.56658	9.66366	8.99226	10.2022	9.74156	9.73612	9.11042	10.054	9.59935	11.4163	10.1977	10.7718	10.2195	11.1562	10.3533	10.2132	11.0347	9.1689	9.53147	8.59363	9.38406	9.20016	9.45714	9.55194	9.05509	9.9559	9.25082	9.13888	9.43448	8.26727	8.52956
LPIN1	7.9943	7.90437	7.6482	7.21634	8.08794	7.84402	8.25693	8.36748	8.29872	8.47054	8.39872	8.4738	8.22998	8.31799	8.47914	9.06545	8.44174	8.34113	8.09061	8.00728	7.97825	8.66163	8.7872	8.19986	8.62626	8.55509	8.48466	8.44816	8.56928	8.16777	8.1455	8.16967	8.61691	8.07428	8.3553	8.30767	8.27895	7.8192	8.00672	7.99258	8.03638	8.23247	8.62902	8.55855	8.56855	7.89417	8.09574	7.44957	8.57296
HMGB1	9.59935	9.34486	9.47536	9.41774	9.76741	9.86083	9.59394	9.96441	9.77874	10.0014	9.44424	9.51261	9.94433	9.975	9.5853	9.77963	9.59629	9.66803	9.92012	9.9619	9.73154	9.95936	9.79692	9.95936	9.56492	9.82033	9.48878	10.0502	9.85264	9.56337	9.7512	9.96793	10.0374	9.60322	9.9135	9.70606	9.75398	9.14926	9.65039	9.60322	9.81454	9.87903	9.97858	10.1462	9.85072	9.50505	9.98227	9.37353	9.82033
TNFAIP3	8.46511	8.75151	8.38836	8.25894	8.58677	8.57187	8.06091	8.44781	8.48212	9.01652	8.91424	8.57518	8.71232	9.00472	9.12895	8.74128	8.71476	9.11915	8.59975	9.2653	9.16495	9.68673	8.86273	10.0565	10.6397	9.85963	10.7255	9.51261	9.47187	8.7417	8.62156	9.0868	8.88446	8.63783	8.56013	8.65252	8.63581	10.7386	9.73073	9.59553	9.19663	8.69785	9.29807	9.17008	8.75699	8.40958	10.311	8.04399	8.23313
TLR4	10.118	10.2592	9.99402	10.1032	9.92786	10.332	10.2643	9.77495	9.90137	9.79499	10.3752	10.2725	9.79006	10.2148	10.2449	9.3981	9.73073	9.6049	9.97858	9.86931	10.089	10.031	9.9905	10.9234	10.5505	10.3716	10.0642	10.311	10.8809	10.2692	10.2742	10.4692	10.5416	10.377	10.1576	9.43581	9.74156	10.3143	9.8992	10.0223	10.0336	10.1915	9.65686	9.63106	9.79974	9.80656	9.81648	10.118	9.17059
ATF3	5.75684	5.50564	5.43237	5.30811	5.14648	5.32938	5.57011	5.03476	5.2777	5.31753	5.66819	5.19799	5.18381	5.22053	5.15329	5.21014	5.35488	5.19607	4.9192	5.42057	5.3032	5.74359	4.92098	5.22429	5.59287	5.57587	5.47368	5.54183	5.38051	5.56124	5.44643	5.40383	5.55006	5.13476	5.3708	5.96183	5.3032	5.63254	5.07168	6.04591	6.24822	5.20193	5.86581	5.67664	5.24889	5.33495	5.75472	6.00409	5.36503
ATM	9.49097	9.09712	9.31744	8.93001	9.67752	9.47606	9.7252	10.366	9.92345	10.4852	10.2022	10.1032	10.4873	9.98814	10.0411	10.5014	10.0657	10.1306	10.1141	9.8992	9.72781	10.5678	10.792	10.635	10.5307	10.4873	10.8906	10.674	11.2894	10.0941	10.2626	9.80561	11.0665	9.99763	10.0603	9.69901	9.77307	9.15723	9.63194	9.38603	9.43519	10.3301	10.4351	10.6889	10.2211	9.28772	10.1007	9.18471	9.99402
YY1AP1	7.54569	7.74521	7.43602	7.70909	7.95149	7.90377	8.20492	8.02003	8.17531	7.85881	8.47019	8.1687	7.86889	8.01442	8.47953	8.30539	7.9292	8.30604	7.75915	7.85718	7.9086	8.34464	8.07767	7.98642	8.35707	8.33129	8.42694	8.17122	8.20463	7.79595	7.70361	8.01083	8.27895	7.74601	8.24174	7.69028	7.72246	7.66254	7.76194	7.84708	7.92124	8.02149	7.90832	7.89503	7.89977	7.85463	7.89104	7.96201	7.61105
EGLN2	7.79861	7.85938	7.90463	8.20902	7.90971	7.48353	7.46728	7.14041	7.36738	7.54516	7.41221	7.75777	7.55427	7.51667	7.73721	7.68507	7.80756	7.81642	7.55371	7.64037	7.62653	7.33518	7.59627	7.51401	7.26743	7.35915	7.74657	7.34363	7.19107	7.70797	7.53471	7.51801	7.71917	7.82181	7.60564	7.67431	7.75804	8.12048	7.94215	7.87724	7.64011	7.32207	7.24334	7.40065	7.71782	7.39133	7.51375	7.64172	7.46834
MIOX	6.24844	6.04284	6.35817	6.30218	6.21331	6.49093	6.638	6.12472	6.48332	6.27558	6.6645	6.70449	6.76353	6.16707	6.5293	6.44908	6.84309	6.3571	6.24215	6.12302	6.16707	6.53349	6.36992	6.26075	6.09656	6.09955	6.37568	6.35391	6.3225	6.26565	6.13505	6.41991	6.17864	6.07425	6.33518	6.17217	6.09614	6.16954	6.38358	6.29992	6.20908	6.62298	6.53513	6.35086	6.22465	6.91538	6.58853	7.05047	6.78934
MTDH	9.79974	9.6487	9.74058	9.78339	9.52559	9.48575	9.35703	9.56337	9.44618	9.45857	9.37092	9.45575	9.6097	9.56192	9.32778	9.47606	9.54527	9.42326	9.62791	9.56973	9.45296	9.41169	9.367	9.30804	9.25082	9.42191	9.29015	9.37221	9.58212	9.9905	9.64278	9.80461	9.36956	9.99171	9.58933	9.7512	9.53451	9.56575	9.72252	9.59169	9.5853	9.41774	9.65608	9.53072	9.54978	9.86624	9.65941	9.48232	9.49536
IDH1	9.31501	9.63432	9.27848	9.46273	8.84343	9.27072	9.12131	8.79887	9.19271	8.88401	8.65489	8.84521	8.82793	8.79629	8.16585	8.02636	8.51717	8.62272	8.98687	8.86321	8.55974	8.48832	8.62468	8.59624	8.34498	8.66805	8.24174	8.53294	8.99371	8.75827	8.92016	9.27731	8.4767	8.78854	8.57966	8.899	8.94761	8.74708	8.70643	9.13327	8.93469	8.38192	8.69533	8.86778	8.75358	8.77774	8.62941	9.04287	8.49714
SIRT1	9.28336	9.04938	9.34867	9.09875	9.02554	9.03726	8.98003	9.23079	9.14872	9.4151	9.36161	9.07429	9.36427	9.33761	9.08475	9.43519	9.48878	9.30242	9.37822	9.34419	9.62379	9.46403	9.35308	9.23548	9.42466	9.43303	9.57278	9.46337	9.46403	9.08062	9.2349	9.39475	9.40017	9.56658	9.46337	9.02405	9.23669	9.12564	9.29203	9.12461	8.8673	9.35958	9.40899	9.5467	9.37287	9.31373	9.44558	8.95424	9.32974
FBXW7	7.5043	7.2752	7.07556	7.11302	7.0557	7.75721	7.3999	7.71754	7.3848	7.63444	7.95459	7.29935	7.38198	7.63794	7.90889	7.56019	7.03143	7.35278	7.35226	7.63955	7.43394	8.08532	8.18591	8.54703	8.61998	8.49563	8.5497	8.41344	8.7928	8.06794	8.12048	8.16716	8.36103	8.03581	8.23029	7.18098	7.20873	7.352	7.19481	7.23255	7.56208	7.69526	7.84232	7.90095	7.61372	7.45278	7.66768	7.01437	7.11051
PANX1	8.15499	8.04779	8.01943	7.9086	7.97355	8.06972	7.79251	7.78396	8.37746	8.3498	7.70769	7.85295	7.73258	8.19926	7.63386	7.98373	7.77848	7.7848	8.47125	8.21052	7.44744	7.94299	7.95205	7.55912	7.86858	8.1885	7.92098	8.72127	8.12438	8.47487	8.2819	8.72127	7.94979	8.38798	8.70186	7.69358	7.70251	7.88261	7.83087	7.98084	8.10175	7.54384	7.86328	8.2497	7.851	7.65902	7.9388	7.95967	7.54092
DNAJB6	9.13829	9.05561	8.82006	8.90041	9.00662	8.8542	9.30747	8.86321	9.53603	9.23079	8.76074	8.9884	8.87447	8.80626	8.61998	8.75947	8.53102	9.16605	9.2379	9.22645	9.02554	9.25386	9.2828	9.067	8.8972	8.88314	8.60895	9.46751	8.95917	8.62118	8.9624	9.52559	9.21063	9.39336	9.6749	8.8836	8.87133	8.63983	8.88222	8.79329	8.77056	9.00174	9.08781	8.99086	8.7111	8.63825	8.80532	8.50231	8.69415
BACH1	7.16869	6.93243	6.91723	7.03118	7.00649	7.47906	7.14515	7.36862	7.14062	6.92163	7.55758	7.11124	6.91998	7.09814	7.06186	6.65515	6.59939	6.61881	6.85618	6.7505	6.81046	7.36093	7.46936	7.5735	7.91363	7.8619	8.11411	7.87367	8.27522	7.58071	7.31334	7.51291	8.11315	6.99179	7.63738	7.05271	6.91493	6.9814	6.65991	7.17972	7.25458	7.05368	7.00601	7.06625	6.75776	6.96009	6.9422	7.24308	6.35862
LONP1	7.17848	7.24282	7.10953	7.05496	7.02853	6.62	6.82969	6.84765	6.93053	6.71581	6.5004	7.14589	6.92952	6.93524	6.65311	7.1499	7.08515	7.02049	6.86159	6.9084	6.72248	6.60344	6.93173	6.59297	6.74499	6.81915	6.52907	7.00316	6.57378	6.70131	6.77193	6.91223	6.56301	6.91633	6.61833	7.17524	7.09497	7.00792	6.77961	7.1558	6.6572	6.65515	6.85972	6.97084	7.09051	6.68001	6.79073	6.55188	6.67153
CD82	8.72658	9.74676	9.45857	9.87567	9.199	8.98737	9.79879	8.77652	8.71151	8.58003	8.76292	8.76339	8.96425	8.74629	9.1689	8.64965	8.89081	9.23548	8.71675	8.97765	8.97045	8.4507	8.58437	8.88891	9.02799	8.36269	8.82006	9.06852	8.73917	9.19605	9.48163	9.03418	8.78588	9.33161	9.20071	9.1666	8.85016	10.0052	9.01008	8.92155	8.89349	8.74381	8.55621	8.19142	8.84969	9.42891	8.93619	9.74941	9.11259
IL1B	7.90832	7.77018	7.49121	7.92949	7.29495	8.92907	7.95631	7.89131	6.48738	7.1159	8.84563	8.97569	7.12702	7.35728	8.12774	6.60443	7.19728	7.56424	7.68321	7.73007	8.30832	9.51967	7.92151	8.04605	9.03106	8.16158	9.98694	7.67231	8.32141	7.47299	7.6371	7.02226	7.53752	7.49336	6.74381	8.4223	6.99225	10.1141	8.11562	9.28521	9.92125	7.79385	8.04278	7.96616	7.64255	7.74065	7.15973	9.08781	7.69828
CTSB	10.7255	10.7498	10.5947	10.5484	10.3752	10.3605	10.1765	10.1141	10.3551	9.98114	10.2037	10.3353	10.0514	10.3406	9.94901	10.0027	10.1046	10.0173	10.2592	10.036	9.8746	10.1751	10.7123	9.82644	10.3422	10.461	9.64623	10.1765	10.6158	10.535	10.2132	10.461	10.1446	9.71298	10.4632	10.5591	10.3716	10.3987	10.3162	10.7498	10.2163	9.88116	9.92012	9.82331	10.2907	9.8992	10.031	10.4291	9.53451
POR	8.87677	9.45447	9.23964	9.53451	8.5288	8.39909	9.05509	8.06459	8.42451	7.98958	8.35736	8.44459	8.35051	8.22481	8.10971	8.0022	8.418	8.38566	8.45611	8.64259	8.28551	7.68863	8.44211	8.398	8.5737	8.40612	8.19619	8.21623	8.62156	9.16052	8.72169	8.56511	8.15716	8.62509	8.2099	8.29473	8.69415	9.26179	8.67533	8.4223	8.13267	8.09724	8.01292	8.14611	8.60055	8.63544	8.40303	8.73794	7.97443
CYB5R1	8.54147	8.90823	8.59212	8.86136	8.82838	8.09124	8.51443	8.29912	9.14757	8.68936	7.13864	8.22216	8.12284	8.36748	7.68348	8.36037	8.39555	8.6441	8.36581	8.60094	8.28717	8.05156	8.63825	8.12838	7.61372	7.50379	7.58956	8.22481	7.76138	8.48466	8.53525	9.01306	8.06881	8.79496	9.50799	8.10237	8.41981	8.40887	8.61611	8.7098	7.9557	7.93742	7.95684	8.52436	8.34883	8.34498	8.22028	8.43539	8.03256
ELOVL5	10.479	10.4122	10.4081	10.3949	10.1193	10.5769	10.089	10.4332	9.77117	10.0199	10.0994	10.0173	10.2022	10.1751	10.3789	10.1253	10.3301	10.3931	10.3551	10.4428	10.7747	10.2742	10.149	10.7552	10.6716	10.1476	10.7978	10.2325	10.8524	10.6254	10.7201	10.6839	11.0347	10.9165	10.2245	10.4992	10.3987	10.4672	10.2858	10.2725	10.5484	10.2309	10.4254	10.1349	10.1591	10.7281	10.3642	10.3265	10.4468
FADS1	7.30869	8.16251	7.44744	7.65767	6.84546	7.23329	7.22156	7.47246	7.32741	7.15237	6.69656	7.03118	7.26397	7.41062	7.06747	6.44342	7.25382	7.43859	7.17471	6.9207	7.29229	6.77147	7.1712	7.31795	7.06361	7.11451	7.26468	7.67322	6.91929	7.9334	7.34937	7.61159	6.97062	7.37332	7.71045	7.26191	7.22971	7.41033	7.23506	7.01898	7.10733	6.95413	7.03716	7.19506	7.17422	6.60941	7.58364	7.46936	6.89102
PTEN	9.41574	9.48025	9.32974	9.62702	9.66366	9.54144	9.7441	9.45646	9.49097	9.46892	9.92012	9.80748	9.61129	9.64452	9.7531	9.49393	9.66366	9.56973	9.61528	9.49897	9.59553	9.62791	9.65517	10.1632	9.61753	9.67587	9.83433	9.59169	9.66629	9.42541	9.68592	9.7164	9.6105	9.72341	9.72603	9.24797	9.35188	9.58685	9.58612	9.35308	9.35703	9.62067	9.4151	9.4789	9.58133	9.46273	9.59475	9.76442	9.543
NR1D1	6.38733	6.34999	6.64544	6.19691	6.64256	6.15054	6.58538	6.11422	6.78217	6.7763	6.67062	6.81642	6.45224	6.50765	7.11642	7.00224	7.08633	6.63291	6.57584	6.58628	6.76234	6.55392	6.58122	6.29024	6.95702	6.40024	6.70892	6.54921	6.76282	6.41221	6.48891	6.40213	6.58334	6.41352	6.34141	6.10508	6.49295	6.64642	6.67319	6.36772	6.29463	6.69198	6.98598	6.68535	6.73712	6.64279	6.79458	6.70223	6.70425
NR1D2	7.24848	6.78403	6.83905	6.56396	7.27963	7.32661	6.70359	7.38649	7.30816	7.55992	6.37797	6.79048	7.68376	7.60621	7.41195	7.50539	7.33698	7.19133	7.45784	7.08753	7.48116	7.74336	7.62229	7.68212	7.2819	8.00638	7.71917	8.10611	7.6582	7.69801	7.44397	7.62201	7.60564	7.51907	8.19142	6.99904	7.35704	7.04037	7.48911	7.24159	7.33182	7.11909	7.30638	7.99515	7.45119	6.49643	8.06881	6.14769	7.59572
TBK1	8.07736	7.95033	7.94578	8.29406	7.51484	8.36649	7.80395	7.83953	7.65071	7.50933	8.08013	7.31334	7.87474	8.28751	7.46099	7.01898	7.41033	7.4188	7.9348	7.70064	8.16314	7.90377	7.58392	8.27133	8.06459	8.1553	7.97854	8.00277	8.13627	7.7515	8.05949	8.07233	7.99602	8.27995	8.11315	8.17437	7.76325	7.90915	7.62527	8.38664	8.52806	7.70769	7.91734	8.03611	7.80051	8.21965	8.12018	8.38157	7.78153
IL6	5.07554	4.07878	4.12586	4.85729	4.68293	4.55854	4.44651	4.59928	4.59354	4.72347	4.59928	4.58024	4.52441	4.43855	4.63602	4.73833	4.42927	4.54189	4.64702	4.85978	4.52416	4.47801	4.85067	4.5863	5.32765	4.85113	4.2933	4.37732	4.6696	4.65155	4.77036	4.49003	4.24091	4.53112	4.7722	4.83411	4.47057	5.48119	4.25864	5.26065	4.8922	4.68363	4.51449	4.76015	4.80454	4.54553	5.18896	4.93327	5.02306
USP7	9.95017	9.95257	9.88116	9.87348	9.98694	9.64536	10.261	10.2956	10.3842	10.2465	10.2416	10.0212	10.1606	10.0014	10.0981	10.2132	9.96912	10.0837	10.1677	10.1662	10.1915	10.451	11.1696	10.3752	10.4873	10.4572	10.461	10.5947	10.7638	10.2259	10.256	10.2774	10.597	10.0199	10.4873	9.83124	10.1167	9.77022	9.9619	10.0642	9.85072	10.451	10.3126	10.2742	10.1237	10.045	10.2592	9.6749	9.89494
ATF4	9.09821	9.3233	9.34738	9.12674	9.18471	9.04029	8.33637	8.50156	8.90227	9.13005	8.37399	8.96518	8.94808	8.95379	8.71476	9.37691	9.5467	9.53294	9.16215	9.20891	9.49318	9.14148	8.79672	8.70819	8.64767	9.27377	9.08004	9.05091	8.63741	9.15669	8.88131	9.54373	9.10023	9.27671	9.10447	8.99876	8.93191	9.24087	9.22645	9.14583	9.07642	8.45034	9.13772	9.06017	8.60466	9.37024	9.61129	8.87487	9.10926
AQP3	8.18065	8.06762	8.30539	8.22093	8.25068	7.98224	8.09124	8.10546	8.25429	8.33264	8.39376	8.34079	8.46724	8.23632	8.70643	9.42259	9.07481	8.65569	8.57262	8.42379	8.14076	8.3037	7.96558	7.98958	8.36948	8.37049	8.38258	8.28519	8.82182	8.33941	8.28422	8.34713	8.22998	8.56244	8.24035	8.30604	8.57334	8.65208	8.899	7.98311	8.11624	8.3644	8.82399	8.36777	8.90733	7.85577	8.37917	8.40014	9.06545
AQP5	6.43374	6.33004	6.50019	6.43955	6.54416	6.50494	6.45855	5.98826	6.48002	6.30531	6.47443	6.56323	6.27024	5.91475	6.31112	6.25355	6.55392	6.35751	6.17327	6.09501	6.33069	6.21166	6.29796	6.18644	6.49026	6.20247	6.51621	6.37237	6.2522	6.14252	6.19733	6.3196	6.35597	6.25087	6.49252	6.28666	6.34476	6.40112	6.53241	6.37369	6.24552	6.51439	6.20865	6.17886	6.34231	6.43171	5.99666	6.77702	6.22736
AQP8	5.55134	5.68572	5.68956	5.63783	5.70691	5.40615	5.67047	5.28499	5.51263	5.6193	5.45632	5.74616	5.38415	5.44536	5.61889	5.62161	5.67337	5.55616	5.38029	5.55111	5.69998	5.38029	5.52373	5.4197	5.18253	5.38882	5.74966	5.45198	5.53931	5.56803	5.57458	5.48329	5.62775	5.68975	5.91341	5.54295	5.71727	5.56679	5.78716	5.55283	5.2792	5.46439	5.4857	5.5803	5.38947	5.57732	5.57331	5.62752	5.42605
MT1DP	6.77258	6.62455	6.85854	6.87697	7.19875	7.08342	6.84788	6.74499	6.85118	6.67202	7.0849	7.0053	6.75542	6.65311	6.68115	6.71538	6.80604	6.57178	6.69586	6.8086	6.59553	7.39682	6.73433	6.78098	7.01224	6.96444	6.87488	6.7997	6.82577	6.97011	6.75752	7.00837	6.97897	6.81801	6.95126	7.6704	6.93754	7.111	6.81574	7.60316	7.52392	6.72969	6.92496	6.80718	6.91561	7.02994	6.7749	7.58364	6.60183
PEX10	7.02049	7.06772	6.67107	6.74684	6.66579	6.55499	6.42195	6.43534	6.71421	6.47854	6.42348	6.55369	6.60275	6.6697	6.70267	7.01101	6.935	6.65381	6.7953	6.62114	6.52152	6.55054	6.7749	6.66312	6.51735	6.47284	6.37615	6.52532	6.26488	6.71902	6.54168	6.83347	6.45244	6.60091	6.68257	6.5747	6.76213	6.72665	6.80534	6.73642	6.6748	6.45462	6.54942	6.34164	6.68069	6.58263	6.73384	6.74708	6.64098
AGPAT3	7.77818	7.7821	7.74819	7.53257	7.55076	7.67622	7.67759	7.41008	7.86022	7.54894	7.96294	7.97854	7.54408	7.46545	7.66443	7.60888	7.65071	7.55965	7.56316	7.39106	7.39186	7.65042	7.48378	7.05096	7.67809	7.84514	7.35226	7.86831	7.81892	7.68267	7.33956	7.73475	7.8933	7.37933	7.73557	7.6922	7.83476	7.84544	7.69247	8.38258	8.06152	7.22768	7.48012	7.44744	7.47196	7.50459	7.42139	8.16585	7.61563
PEX12	6.19799	6.65266	6.24193	6.47632	6.11904	6.5137	5.77168	6.19551	5.95389	6.13172	5.83104	5.85598	6.52131	6.02902	5.85665	6.42151	6.30753	6.1993	6.31406	6.61373	6.45287	6.07061	6.10418	6.11746	6.20603	6.29484	6.11042	6.30731	5.98805	6.66787	6.44778	6.28644	6.02098	6.59645	5.85996	6.45178	6.65629	6.25858	6.28532	6.27935	6.18012	6.05615	6.15586	6.43978	6.80765	5.69953	5.78071	6.25333	6.68992
CHP1	10.9925	11.1562	11.1879	11.1606	10.8248	10.9451	11.0036	10.4931	10.7891	10.4448	11.0665	10.7805	10.659	10.7891	10.7525	10.3805	10.483	10.8556	10.8158	10.6566	10.8037	10.6766	10.7439	10.2292	11.1738	10.715	10.473	10.6181	10.4974	10.5075	10.6792	11.1049	10.2592	10.7718	10.3642	10.4591	10.9451	10.6716	10.7805	10.4371	10.4272	10.5416	10.4974	10.237	10.535	11.0193	10.7359	10.3735	10.4332
BRPF1	7.51165	7.49336	7.72273	7.28724	7.26468	7.39443	7.24106	7.14638	7.33156	7.32233	7.62363	7.4748	7.52572	7.54839	7.60099	7.82438	7.47142	7.59847	7.47299	7.41512	7.55807	7.62577	7.54542	7.56593	7.98283	7.93171	7.93712	7.76795	7.80194	7.75009	7.56316	7.79516	7.89677	7.76485	7.50269	7.39831	7.66389	7.55134	7.4976	7.35503	7.28139	7.57693	7.61291	7.45837	7.50933	7.51563	7.7246	7.35226	7.55456
OSBPL9	8.64848	8.58082	8.70437	9.00809	8.67899	8.90687	8.63581	8.93855	8.58398	8.72908	8.40266	8.15879	8.85779	8.67009	8.72248	8.55161	8.51262	8.65131	9.0321	8.69253	8.96951	8.38157	8.88759	9.07642	8.55011	8.5456	8.59324	8.40853	8.81706	8.75743	8.85143	8.83853	8.75441	8.98497	8.62587	8.68535	8.67574	8.72127	8.81311	8.56584	8.8394	8.57783	8.55358	8.64605	8.78809	9.21866	8.90778	8.60168	8.78195
INTS2	7.69166	8.00786	7.88429	7.87114	7.74494	7.61523	7.8622	8.27457	8.13358	8.29945	7.83556	7.81509	7.89018	8.08379	7.83502	8.40303	7.86858	7.99746	8.12588	8.12107	8.00548	8.11442	8.11624	8.04544	8.03698	8.13149	7.94608	8.24138	8.40266	7.91084	8.06852	8.11746	8.06396	8.10546	8.05449	7.89789	7.73882	7.53802	7.45062	7.65071	7.6271	7.78978	8.31199	8.26959	7.865	8.33873	7.5764	7.82276	7.88236
MMD	9.37287	9.16334	8.80626	8.55509	9.77117	9.55592	9.70435	9.41034	10.3143	9.88433	7.73777	9.06852	9.36956	9.02799	8.96899	9.00809	8.47914	9.78715	9.21927	9.37353	7.90493	10.1377	8.84969	8.67246	7.45522	9.17338	8.60931	10.7333	9.10342	10.2825	9.7441	10.4272	9.85457	9.72084	10.8649	8.42974	9.25268	7.90662	8.96151	8.75317	9.2653	9.04233	8.00814	9.50276	8.59822	8.31334	8.86866	7.78732	8.49826
CYP4F8	4.49476	4.54733	4.38821	4.68245	4.39821	4.49326	4.40247	4.35982	4.53799	4.61575	4.65441	4.65638	4.47228	4.34072	4.41466	4.56949	4.7365	4.4813	4.34549	4.61963	4.87424	4.43002	4.5829	4.37469	4.22318	4.39246	4.71523	4.50986	4.44504	4.64869	4.49199	4.71214	4.40302	4.33413	4.59568	4.47676	4.53702	4.52344	4.48555	4.67567	4.33838	4.56535	4.615	4.5709	4.41974	4.58389	4.7103	4.48254	4.72555
MLLT1	7.62229	8.00814	8.15409	8.15945	7.65071	7.59042	8.07985	7.27625	7.56424	7.37772	7.70064	7.80782	7.37485	7.31795	7.74707	7.72842	7.7914	7.73777	7.50725	7.47531	7.45009	7.52494	7.37588	7.39394	7.79516	7.5043	7.58015	7.59173	7.48327	7.91646	7.55621	7.54064	7.69881	7.60755	7.52833	7.62653	7.66634	8.14643	7.69691	7.55162	7.47429	7.4376	7.62394	7.29112	7.43728	7.81308	7.47667	7.79005	7.48859
TTPA	4.92075	5.00307	4.90259	4.97954	4.95443	5.11754	5.01519	4.83598	5.08113	5.10804	4.7706	4.91512	4.7823	5.01258	4.7729	5.07122	5.1539	4.93479	5.11458	4.99588	4.90841	4.8325	4.83933	5.08005	4.8662	4.79927	4.86711	4.78408	4.76108	4.93041	4.7537	4.94027	4.87046	5.11393	4.96418	5.19563	4.61597	5.35988	4.83979	4.62176	5.0328	4.84795	4.74881	4.86292	4.81206	4.97997	4.88257	4.87276	5.04395
GRIA3	4.44674	4.16809	4.6275	4.28854	4.09374	4.15275	4.08318	3.98276	3.95183	4.13415	4.0767	4.28798	4.09576	3.99966	4.39588	4.01224	4.22847	4.23942	4.18037	4.37443	4.32552	4.11836	4.38615	4.3731	4.09677	3.90314	4.16775	3.91937	3.82195	4.14598	4.06104	4.01113	4.06451	4.28118	4.10851	4.18247	4.20632	3.91817	4.10229	4.04703	3.98684	3.82511	4.17214	4.14695	4.13838	4.11444	3.71642	4.2618	4.18247
EPT1	6.9778	6.97329	6.67734	6.6809	7.10365	7.13538	6.65562	7.45443	7.12675	7.3251	6.66579	6.70425	7.06915	7.44268	7.3115	7.12828	6.53397	7.22057	7.14365	7.32969	6.87321	7.50133	7.31951	7.49734	7.15458	7.38792	7.48911	7.70599	7.94467	7.29729	7.51511	7.43885	7.832	7.41615	7.83393	7.4188	6.99511	6.72222	6.81046	7.2819	7.53877	6.86878	7.06259	7.53802	7.03407	6.04678	6.98401	6.65766	6.68279
POM121L12	5.59806	5.37987	5.67092	5.59955	5.53826	5.3087	5.61319	5.48229	5.51346	5.68223	5.69679	5.48438	5.46145	5.4835	5.34181	5.40958	5.65771	5.3104	5.28155	5.4288	5.61784	5.48329	5.46313	5.26434	5.39944	5.4831	5.57946	5.47727	5.44157	5.3384	5.29354	5.55134	5.43177	5.41804	5.47992	5.4195	5.34696	5.35555	5.61639	5.71877	5.23863	5.5108	5.5408	5.34759	5.43569	5.74444	5.51961	5.6317	5.63192
LIG3	7.35041	7.26191	7.70064	7.43526	7.32634	7.1928	7.24458	7.70712	7.35553	7.52705	7.17369	7.63057	7.63305	7.48885	7.47798	7.62899	7.70654	7.57717	7.4568	7.71017	7.76656	7.59307	7.63274	7.74443	7.48275	7.51139	7.63578	7.45969	7.76299	7.64306	8.04544	7.63217	7.78844	8.36406	7.2786	7.68212	7.60316	7.61537	7.46834	7.42526	7.3715	7.6922	7.87086	7.50379	7.55104	8.20146	7.73036	7.28672	7.70088
AEBP2	8.73238	8.42523	8.7023	8.65131	8.59212	8.57852	8.90959	8.99423	8.8569	9.03926	8.8275	8.73664	9.04785	8.97717	8.75441	9.03366	8.92628	9.03161	9.01699	8.98454	8.85601	8.96996	8.91968	8.93287	8.8673	8.96996	8.93999	8.95621	9.07849	8.54257	8.69983	8.79158	9.19959	9.09141	8.99423	8.72409	8.6716	8.68812	8.8542	8.58557	8.58865	9.01257	9.0883	9.16052	9.00715	8.89676	9.08984	8.54184	8.8275
AGPS	9.35958	9.10988	9.37156	9.36768	8.9183	9.22517	8.78367	9.55273	8.93191	9.08375	8.81267	8.69863	9.46132	9.45986	8.92204	8.84169	8.95237	8.88222	9.16391	9.27909	9.49607	9.33493	9.17112	9.42466	8.70186	9.39336	9.27499	9.08629	9.56814	9.39951	9.81454	9.47105	9.18698	10.1561	9.07901	9.65857	9.27247	9.02453	9.25328	9.23548	9.25447	9.01848	9.71469	9.32264	8.97339	10.1646	9.68416	9.2216	9.66629
CDCA3	6.12607	6.30777	6.40793	6.386	6.00249	5.79238	5.66503	5.97498	5.79349	5.51765	5.89049	5.59327	5.79045	6.0785	5.77668	6.06815	5.88984	5.85996	6.18685	6.21687	6.1075	5.85076	5.52286	5.67111	6.01325	5.65938	5.60306	5.7205	5.27555	6.23606	6.16174	5.8794	5.60098	6.27935	5.82346	7.0098	5.72792	6.18997	5.66483	5.87613	6.26279	5.69909	5.97026	5.72706	5.66862	6.32556	6.12858	5.94669	6.10312
PEX2	7.1181	7.38974	7.03482	7.23611	6.9833	7.65271	7.00125	7.44853	7.23637	7.31978	6.63197	6.72807	7.52066	7.51165	6.80835	7.13445	6.77027	6.98841	7.32181	7.22181	7.15458	6.69656	6.97757	7.05841	6.83092	7.11617	6.34209	6.90766	7.22742	6.87512	7.21302	6.81755	6.69491	7.20742	7.02807	6.88983	6.99441	7.07429	7.31695	7.2786	7.33494	6.97945	7.27369	7.55188	7.52445	7.13317	7.61644	7.41089	7.19157
PEX6	6.85548	7.13467	6.92448	6.708	7.09839	6.83601	6.67712	6.44276	7.09252	6.56112	7.12623	7.36563	6.82152	7.06313	7.33103	6.89974	6.85854	6.94244	7.08245	7.15998	6.68834	6.62	6.80415	6.68305	7.01609	6.84978	6.96128	6.65855	7.14539	7.3533	7.10905	7.28803	6.98548	6.95913	6.86204	6.90316	7.15506	6.91884	6.87746	6.90932	6.87821	6.60114	7.15874	6.61881	7.11859	7.54542	6.5313	6.84546	7.49708
TIMM9	6.05725	6.29378	5.53102	6.03484	6.06102	6.09793	5.72858	6.20669	5.76163	5.83516	5.50543	5.68037	6.2444	6.69378	6.01546	6.32047	6.04983	6.06442	6.38778	6.34498	5.86428	5.91046	5.8704	5.6951	5.66904	5.79004	5.24101	5.18381	5.57092	5.34674	5.83169	5.30276	5.06492	5.40701	4.79702	6.02432	6.07448	6.06595	6.29613	6.06949	6.45287	6.03126	5.46763	6.51393	6.67062	5.17973	6.23787	5.52864	5.98497
DCAF7	9.45575	9.40688	9.47818	9.26945	9.41169	8.86545	9.16277	9.30369	9.13448	9.27129	9.41375	9.45296	9.45086	9.21115	9.30614	9.68336	9.50129	9.48799	9.49318	9.53294	9.33161	9.43162	9.38406	9.07951	9.43162	9.56036	9.34081	9.39336	9.42259	9.58371	9.54144	9.58763	9.48434	9.55194	9.43795	9.47606	9.4151	9.26116	9.47748	9.38406	9.14757	9.13277	9.6303	9.42466	9.46539	9.60238	9.31744	9.15944	9.54817
LCE2C	4.68925	4.27657	4.99891	4.20981	4.16842	4.32087	4.40142	4.62556	4.58146	4.73881	4.95663	4.67918	4.62409	4.50537	4.64361	3.95183	4.91512	3.71794	4.67375	4.48333	4.5517	4.32004	4.30803	4.45854	3.8146	4.64128	5.0807	4.57924	4.62293	3.87705	4.00346	4.71618	4.65976	4.44946	4.13772	4.55245	5.00175	5.05796	3.80082	5.06427	4.58948	4.3214	4.47699	4.3357	4.54238	4.43078	4.10037	5.01062	4.70421
FAR1	9.65355	9.58287	9.33761	9.71381	9.11042	9.74321	9.89696	9.7531	9.42191	9.31434	9.89393	9.47675	9.3988	9.86426	9.5581	8.87773	9.07165	9.34929	9.47105	9.46403	9.51023	9.68592	9.50055	9.86624	9.34148	9.8364	9.37418	9.62616	10.1141	9.38086	9.77307	9.87148	9.6041	9.94098	9.49393	9.37221	9.2216	9.28036	9.25082	9.43162	9.52183	9.40078	9.56192	9.4661	9.32136	9.83929	9.43999	9.77307	9.60089
PHF21A	8.30143	8.58715	8.48832	8.58398	8.29406	8.70021	9.20769	8.29945	8.2478	8.05505	9.57045	8.88401	8.09939	8.58791	9.10988	8.33025	8.03077	8.48062	8.1706	8.14419	8.57668	8.87677	8.74907	9.29448	9.86527	9.02851	9.27307	8.88803	9.6049	8.64809	8.65131	8.58478	9.16391	8.39763	8.29706	7.97473	8.39696	8.70945	8.35219	8.0174	8.20146	8.55161	8.37574	8.02669	8.16748	8.43189	8.25464	8.63581	8.03698
SMAD7	6.47239	6.57042	6.86366	6.48154	6.2383	6.35133	6.04351	6.05243	5.83429	6.31691	5.95987	6.18952	6.48377	6.78193	6.44276	6.77889	6.57718	6.40654	6.61691	6.62545	6.69883	6.78865	6.18906	6.02503	6.50283	6.50334	6.5731	6.5521	6.35156	6.67433	6.47654	6.21847	6.57584	6.95702	6.37437	6.66925	6.61762	6.7805	6.37482	6.30131	6.49752	6.19326	6.56907	6.57676	6.25988	6.34433	6.37682	6.34231	6.34585
LYRM1	6.59826	7.06867	6.71784	7.39366	6.6515	7.13126	7.30738	6.90295	6.92355	6.62207	6.90743	6.71581	6.84476	7.02875	6.77606	6.75494	6.57986	6.62744	6.93876	6.96659	6.9634	6.48047	6.50405	6.87227	6.83347	6.5628	6.65334	6.28935	6.58378	6.71468	6.79232	6.64852	6.46327	6.75316	6.67366	6.99034	6.65245	7.16076	6.74406	7.16427	7.22332	6.76306	6.51098	6.80604	6.92163	6.74662	6.82315	7.66092	6.75865
AMN	7.16998	7.20991	7.37358	7.39707	7.25458	7.28829	7.27394	7.11051	7.14112	7.34806	7.32381	7.30253	7.14613	7.08444	7.13916	7.20794	7.84514	7.19083	7.08094	7.17697	7.26542	7.2077	7.00248	6.80323	6.88656	6.95196	7.00462	6.95007	6.83998	7.04577	6.80627	7.08368	6.95702	7.05496	7.32562	6.92858	7.28391	7.27601	7.47142	7.27244	7.06259	7.49392	7.48405	6.93267	7.17647	7.45628	7.24181	7.78127	7.62653
PEX3	6.87439	6.37301	6.38934	6.51931	6.84522	6.85618	6.3187	6.87081	6.72248	7.16923	6.3664	6.30642	6.72088	7.19406	6.73457	7.08046	6.35621	7.00125	7.10614	6.99559	6.97062	6.83927	7.33545	7.418	6.71303	7.02049	6.88252	7.21634	7.11375	6.65834	7.20688	6.93803	7.16149	6.91471	6.96105	7.04304	6.55369	6.73619	6.73479	6.73384	6.96659	6.96272	6.75656	7.51642	6.9534	6.07538	7.1712	6.16596	6.4955
MTCH1	8.96757	8.6802	8.95717	8.80927	8.70394	8.42694	8.21052	8.24687	8.17718	8.29147	8.14928	8.52316	8.35736	8.42764	8.39296	8.56819	8.93712	8.66282	8.55855	8.62193	8.57224	8.10882	8.29147	8.19619	8.22414	8.15437	8.29442	8.14353	8.10788	8.55202	8.17781	8.18881	8.25034	8.10788	7.94921	8.67412	8.81621	8.66445	8.73794	8.90137	8.4507	8.21238	8.23939	8.28057	8.4019	8.32074	8.58478	8.51222	8.55776
ACADSB	7.26373	6.8414	6.54303	6.55519	6.81965	6.97136	6.7652	7.32434	7.39158	7.34391	6.59436	6.47217	7.28829	7.4607	7.05643	7.49683	7.24458	7.25304	7.40956	7.3533	7.09352	7.18444	7.25356	7.15115	6.9814	7.36279	7.15298	7.4772	7.39682	6.68398	7.27808	7.12323	7.0362	7.36331	6.95387	7.04627	6.99082	6.67845	7.05142	6.722	6.91246	7.09523	7.09689	7.64037	7.22819	7.22592	7.61372	6.61881	6.85832
SLC39A14	5.56992	5.80996	5.81641	5.84405	5.75816	5.73735	5.65853	5.67792	5.70943	5.79537	5.57306	5.7305	5.29164	5.80353	5.47664	6.12368	5.97046	6.03103	5.64971	6.01259	5.41761	5.64103	5.68368	5.43805	5.60037	5.8512	5.8922	5.99157	5.67891	6.04418	5.98361	5.58115	5.64148	5.9036	5.63867	5.95432	5.59852	6.17283	5.83665	6.2229	5.75172	5.63106	5.70226	5.92732	6.00588	5.80417	5.73009	5.68553	5.83582
MAP3K11	8.54077	8.86903	8.91786	8.71352	8.46724	8.52123	8.47521	7.94243	8.03873	7.87588	8.57038	8.44102	7.99896	8.27726	8.54222	8.06671	8.3103	8.19912	8.26861	8.26526	8.52163	7.94687	8.2136	8.20781	8.71476	8.29742	8.70774	8.36615	8.09663	8.78195	8.22546	8.35051	8.34113	8.38532	8.14419	8.51185	8.53446	9.02358	8.54406	8.63149	8.61456	8.21812	7.96814	7.85127	8.28616	8.57783	8.1138	8.56319	8.16129
GSK3B	8.6013	8.69211	8.7417	8.77317	8.50818	8.54112	9.08221	8.73962	8.94664	8.74666	9.25625	8.91693	8.92247	9.03056	9.11808	8.83984	8.47776	8.68256	8.92016	8.8727	8.84611	9.23373	9.15441	9.44688	9.49393	9.3125	9.67752	9.51023	9.72162	8.96662	9.17112	8.96711	9.46132	9.16215	9.02799	8.39978	8.54077	8.64141	8.64259	8.55621	8.56855	8.9835	9.19785	8.90503	8.72127	8.85239	8.94232	8.54858	8.58398
BRD7	8.08885	8.17186	7.86713	8.01711	8.21812	7.82977	8.16463	8.36137	8.27065	8.28389	8.71721	8.37882	8.33839	8.4212	8.40853	8.50669	8.46763	8.09061	8.25201	8.21715	8.03348	8.68699	8.30111	8.53408	8.65968	8.84611	8.74666	8.60621	8.72908	8.60055	8.68374	8.53374	8.34321	8.25332	8.25396	8.2238	8.33095	7.96412	8.1036	8.36912	8.00757	8.46511	8.33873	8.36237	8.38532	8.09273	8.42659	8.27945	8.43259
SLC25A28	7.94521	8.2616	8.36511	8.56356	7.93825	7.88096	8.36477	7.86441	7.73312	7.85604	7.88513	7.97386	7.8521	7.72219	8.10423	7.96531	7.94215	7.91531	8.04605	7.93426	8.08825	7.97267	7.82529	7.92072	7.95349	7.88736	8.12197	7.94215	8.08856	8.09188	7.98342	8.16401	8.14323	8.26423	8.02904	8.14166	8.19523	8.46763	8.08196	8.3323	8.26559	7.74707	7.82867	7.71045	7.82722	7.8933	7.97097	8.35392	8.11808
MFN2	9.31744	9.34738	9.74593	9.65517	10.0994	9.28951	9.73073	9.23906	9.84137	9.85072	8.78635	9.52854	9.11865	9.36427	9.62539	9.75775	9.06071	9.57045	9.11749	9.34738	9.54737	8.95046	9.75035	8.98982	9.11208	9.45857	9.05353	10.7095	8.93901	9.69382	9.55194	9.18471	9.21411	9.88754	10.1736	9.135	9.22645	9.543	9.47187	9.56814	9.34615	9.36892	9.14094	9.05561	8.78326	9.55958	9.01652	9.33828	9.3258
SLC11A2	7.48458	7.25788	7.36943	6.97062	7.17647	7.6319	6.99632	7.65377	7.4607	7.63498	7.13219	7.09026	7.34887	7.42672	7.26592	7.44397	7.3929	7.5818	7.68614	7.41302	7.42447	7.56879	7.84232	7.46044	8.06489	7.80253	7.7246	7.83898	7.89977	7.41722	7.6201	7.71867	8.24431	7.37512	7.74629	7.5573	7.44242	7.86385	7.42293	7.57073	7.53528	7.26493	7.3261	7.78704	7.36837	6.8966	7.50323	6.68448	7.04355
ZFAS1	8.96055	8.8673	9.03828	8.62702	8.982	9.35703	9.00276	8.64888	8.75531	8.79369	8.88314	9.01602	8.97146	9.39675	9.07382	9.25328	9.08272	9.09767	8.97045	9.20539	8.90182	8.57557	8.14484	8.95379	8.65415	8.44388	8.76678	8.23786	8.21965	8.18653	8.63506	8.01322	7.99515	8.24431	8.32853	8.77814	9.15271	8.89033	8.99876	8.44892	8.8867	9.11645	8.77939	8.83547	9.20484	8.38122	8.95769	8.9582	9.36557
TSC1	7.70546	7.6196	7.75533	7.60593	7.62146	7.72816	7.82922	7.90151	7.85718	7.89842	8.09635	7.82408	7.82555	7.86441	7.8616	8.01888	7.50108	7.87031	7.69881	7.84178	7.75283	8.26391	8.49452	8.2666	8.96996	8.40853	8.68454	8.34786	8.72208	8.04575	8.00401	8.18532	8.64528	7.68947	8.08042	7.5702	7.63386	7.4923	7.52203	7.35434	7.65659	7.98342	7.99602	8.01141	7.5982	7.66578	7.60621	7.4381	7.57212
TGFB1	9.37956	9.74237	9.65941	9.5885	10.1046	9.3649	10.081	9.28399	9.86426	9.77401	9.62955	9.8992	9.56492	9.60658	9.91457	9.8244	9.48301	10.0411	9.37156	9.56337	9.32902	9.8517	9.36892	9.24203	9.23906	9.65115	9.37024	10.5263	8.89261	10.5285	9.62702	10.1279	9.50505	9.60016	10.2825	9.51615	9.52404	9.57121	9.72084	9.57198	9.53837	9.62221	9.14813	9.26351	9.39475	9.40547	9.23263	9.50432	9.34014
SNCA	9.36625	9.8184	9.24739	9.61673	10.4891	9.75964	10.6254	10.4045	11.5726	10.5484	9.08424	9.84036	10.2386	9.47467	8.61379	9.16277	8.72324	9.61285	9.60737	9.94098	10.2309	9.96912	12.0105	9.50432	8.56356	9.09039	8.09906	10.3265	9.02851	10.0744	10.2875	10.7095	10.6043	9.9224	11.9002	9.2502	11.1515	8.43852	10.149	11.2843	10.1977	10.5285	8.53822	9.36557	9.84232	9.59935	9.39675	9.57847	8.26559
SIRT3	8.17624	7.89157	8.15685	8.01771	7.99313	7.82195	7.95092	7.79251	7.99515	8.08287	7.82088	7.89534	7.84064	7.73285	7.83867	8.09214	8.43293	8.1471	7.69801	7.85181	7.93061	7.79163	7.86048	7.5088	7.51484	7.40478	7.67431	7.64766	7.43132	7.64961	7.62255	7.93171	7.96412	7.95234	8.03959	7.87698	7.91985	8.01888	8.02297	7.94893	7.81947	7.94493	7.95092	7.60969	7.83305	8.21329	8.01711	8.17218	7.86357
HDDC3	7.44397	7.39315	7.1429	7.45888	7.57485	6.80299	6.63129	6.92952	7.20188	6.8983	6.89126	7.04157	7.07556	6.83462	6.91678	7.15434	7.25049	7.10832	7.06186	7.15017	6.94101	6.46039	7.06697	6.76234	6.76472	6.46865	6.59897	6.39914	6.47419	7.111	7.11959	6.77702	6.4682	6.82785	6.88841	7.41615	7.32586	7.21986	7.27025	7.22307	6.7452	6.78567	6.89397	6.94458	7.20081	6.98988	6.91493	7.13051	7.21014
MDM2	8.78546	8.5288	8.63863	8.50995	9.01306	8.7761	8.51146	8.96471	9.1115	8.82399	8.84435	8.56548	8.81536	8.6802	8.65009	8.47914	8.43888	8.75947	8.68454	8.71193	8.75908	8.78064	8.82705	9.00957	8.92247	8.92016	9.03975	8.93001	9.0623	8.92344	8.80399	8.96471	9.21984	8.94232	9.32136	8.86778	8.73876	8.65887	8.76426	8.88401	8.60778	8.58939	8.66523	8.73539	8.70602	8.41273	8.80448	7.96472	8.21715
MDM4	8.64683	8.3553	8.24399	8.43293	9.02405	8.66243	8.57477	9.30496	8.66445	9.02002	8.79236	8.73539	8.83191	8.71631	8.79453	8.96566	8.97045	9.12621	8.98056	8.84343	8.79329	8.89261	9.15944	9.2258	9.20769	9.15606	9.49025	9.0628	9.78814	8.85098	8.87581	8.95046	9.7441	8.7098	8.96853	8.6235	8.62862	8.43084	8.65489	8.6716	8.77277	8.63385	8.68575	9.23373	8.79672	8.17718	8.96566	8.11624	8.58634
MIR214	6.2568	6.11724	6.16328	5.95942	6.19529	6.37524	6.58974	6.19441	6.09501	6.09036	6.57087	6.27046	6.04328	6.21059	6.20538	5.90954	5.93129	6.04261	5.8783	5.98934	6.19885	6.54051	6.58561	6.71074	6.49318	6.55099	6.60455	6.59436	6.74059	6.629	6.29837	6.64187	6.67249	6.05638	6.37482	6.19106	6.15673	6.07988	5.9852	6.17708	6.28553	6.28311	6.48309	6.20025	6.18623	6.20363	6.24193	6.40723	5.97761
DLD	9.78447	9.69197	9.67044	9.86527	9.45228	10.031	9.68673	9.8833	9.70957	9.75775	9.15382	9.2432	9.75493	10.0052	9.32974	9.50576	9.63956	9.5535	10.0617	9.85963	9.9003	9.46337	9.53147	9.96793	9.34867	9.67314	9.17338	9.56492	9.8135	9.33493	9.7191	9.84438	9.70435	10.0758	9.52404	9.76741	9.53072	9.50205	9.52328	9.51892	9.84967	9.76639	9.71219	9.79211	9.68592	9.90679	9.98114	9.89183	9.87903
WWTR1	4.70067	4.72883	4.83026	5.22518	4.51373	4.71214	5.24454	4.7286	4.94004	4.86469	5.2672	4.9053	5.2837	4.92033	5.08478	5.32358	5.03189	4.63086	5.10631	4.48403	4.826	4.88366	4.98477	4.61989	4.86756	5.0431	4.85752	4.78965	4.88935	4.87665	4.93811	4.81073	5.02136	4.48156	5.13278	4.95885	5.02112	4.90552	4.48879	5.12777	4.61236	4.97753	5.18317	4.90374	5.03145	5.28327	5.1715	5.08696	5.04044
PRKCA	7.41904	8.17962	7.53696	7.6034	8.03045	7.45601	8.05215	7.57797	7.9365	7.98888	7.26542	7.69526	7.61563	7.47092	7.80554	8.18881	7.3664	7.83898	7.55215	7.73752	7.50672	8.08228	8.15846	7.96588	8.00339	8.06612	8.14579	8.86953	8.85779	8.23219	8.08074	8.52436	8.64338	7.89789	8.68178	7.51039	7.61265	7.771	7.71782	7.38663	7.37231	7.66959	7.47771	7.78371	7.51563	6.61328	7.31435	6.76118	6.97136
LGMN	7.6201	7.71507	7.75859	7.66524	8.11988	7.67431	7.7246	7.70115	8.00902	8.22709	7.38118	7.87698	7.95378	8.15653	7.48219	8.07921	8.08256	8.2149	8.21238	8.20435	8.05389	8.04748	7.69662	7.65659	7.57267	8.37326	7.50933	8.74045	7.71725	8.72739	8.87447	8.62702	7.52367	7.97068	8.88891	8.3736	7.43292	8.25332	7.62552	7.7611	7.68507	7.53229	7.76462	7.67511	7.70797	7.68294	7.9617	7.87561	7.50751
SMPD1	7.25407	7.54408	7.34235	7.54092	7.44714	7.01077	7.28241	7.25943	7.19107	7.45467	7.01682	7.35065	7.15311	7.29962	7.46753	7.5764	7.37741	7.2377	7.4043	7.296	7.00052	7.09127	7.23255	6.95055	7.29542	7.3041	7.30435	7.48642	7.26067	7.39418	7.37933	7.05595	6.84741	7.20849	7.28391	7.22998	7.37021	7.3602	7.42792	7.21452	7.30687	7.20589	7.19033	7.42447	7.47015	7.02853	7.11522	7.26997	7.38558
MYCN	6.29287	5.96875	6.43666	6.35199	6.51326	6.34433	6.08496	6.73503	6.16551	6.15524	6.22093	6.34585	6.46664	6.26542	6.10953	6.04261	6.4544	6.44367	6.29287	6.42038	6.5756	6.02722	6.35241	6.57241	5.78027	6.1188	6.33069	6.6638	5.90224	6.81527	6.54438	6.56087	5.71727	6.41108	6.3818	5.93397	6.32711	5.81619	6.33788	6.08474	6.16466	6.50786	5.94044	6.11313	6.48399	6.23562	6.33405	6.46349	6.33829
IFNA2	3.43886	3.64776	3.30896	3.98788	3.52946	4.11213	4.00573	3.77359	3.57026	3.87409	3.98002	3.65185	3.78034	3.80125	3.78129	3.96661	3.87069	3.96549	3.66246	3.67481	3.91298	3.91937	3.83943	3.61495	3.8991	3.95183	4.02048	3.84916	3.73912	4.10694	3.45828	4.13229	3.7486	3.69008	3.98859	4.1954	3.64375	3.59424	3.66246	3.71582	3.62491	3.96065	3.94674	3.88456	4.06793	3.653	3.7242	3.9316	3.47543
IFNA4	4.47546	4.6388	4.19747	4.51601	4.37416	4.47572	4.58726	4.27127	4.44897	4.42878	4.5746	4.60781	4.3479	4.58267	4.40586	4.37336	4.51253	4.53328	4.28718	4.59811	4.35422	4.4327	4.2944	4.34023	4.60613	4.54335	4.18364	4.3137	4.38689	4.25605	4.34258	4.3874	4.54213	4.20345	4.47598	4.45246	4.5607	4.41669	4.3479	4.39895	4.44003	4.5817	4.56413	4.39895	4.61597	4.41543	4.5607	4.42977	4.43779
IFNA5	4.04671	4.12521	4.00225	3.91536	3.78901	3.94633	4.18305	4.17029	3.96176	4.15397	3.99675	4.04321	3.8623	3.81746	3.83804	3.98684	4.01947	4.0597	4.09113	3.66302	3.83354	3.83851	3.78804	4.00383	4.26818	3.759	4.02831	4.06034	3.99162	4.09677	4.34283	3.8758	4.11085	3.88956	3.53857	3.99346	4.21998	3.66526	4.11965	4.04376	4.18705	4.12619	3.77068	3.82734	4.08116	4.17394	3.87302	3.8278	3.88626
IFNA6	4.16842	4.44873	4.81545	4.33061	4.26873	4.12092	4.23283	4.3864	4.32115	4.56022	4.14973	4.2704	4.31948	4.13293	3.92928	3.90067	4.06926	4.27509	4.39162	4.37654	4.181	4.16558	4.47902	4.79086	4.67128	4.45453	4.32852	4.47652	4.38564	4.11444	4.47826	4.43422	4.09576	4.45806	4.36729	4.25605	4.30309	4.72206	4.32031	4.76249	4.13873	4.08081	4.44801	4.51398	4.23539	4.23166	4.27265	4.5096	4.36381
IFNA8	4.48205	4.3258	4.65684	4.52416	4.51726	4.38025	4.28826	4.55656	4.34628	4.19032	4.25006	4.32388	3.93007	4.48829	4.61259	4.48006	4.33728	4.52489	4.36327	4.34392	4.37758	4.3173	4.72508	4.59977	4.52096	4.16558	4.41068	4.28088	4.54359	4.61821	4.5039	4.58314	4.32273	4.60319	4.6747	4.84549	4.23883	4.61306	4.34283	4.30747	4.6145	4.49899	4.44103	4.35661	4.39534	4.43523	4.56875	4.50461	4.50587
IFNA10	3.42539	3.25418	3.68467	4.21705	3.57536	3.44282	3.56237	3.70669	3.72951	3.44588	3.63247	3.09171	3.37615	3.8829	4.0086	3.96921	3.80847	3.63891	3.8376	3.73861	3.90393	3.59606	3.58317	3.64016	3.26684	3.34675	4.0071	3.16816	3.45742	3.88205	3.76447	3.91298	3.75805	3.22138	3.79184	3.89036	3.61434	3.96737	3.45975	3.30715	3.60276	3.52009	4.24034	3.35045	3.50223	3.74259	3.34854	3.73711	3.76053
IFNA13	4.58801	4.42902	4.493	4.21183	4.40965	4.54359	4.62293	4.40031	4.49725	4.57878	4.69607	4.46158	4.60342	4.61721	4.59544	4.7365	4.77473	4.57997	4.66626	4.53086	4.67324	4.91039	4.68152	4.62967	4.54479	4.68971	4.60002	4.72555	4.55999	4.80635	4.51895	4.66487	4.57609	4.60439	4.594	4.40219	4.27717	4.59236	4.60513	4.45978	4.78647	4.62459	4.6747	4.65976	4.62409	4.74834	4.61845	4.84908	4.64361
IFNA14	3.56362	3.49446	3.34217	3.38901	3.62252	3.28492	3.58524	3.71147	3.75252	3.67204	3.42385	3.57928	3.82646	3.90269	3.66354	3.35809	3.26572	3.58388	3.74911	3.59024	3.41649	3.47028	3.19923	3.67649	3.43422	3.49372	3.40734	3.49161	3.62252	3.58457	3.51364	3.63723	3.58317	3.93916	3.27406	3.76873	3.41816	3.99346	3.61073	3.48803	3.73763	3.4199	3.62545	3.52946	3.62839	3.85357	3.52878	3.66976	3.60705
IFNA16	3.05709	3.1799	3.38225	3.22243	3.22693	3.31085	2.94038	3.11831	3.40408	3.22693	2.94038	3.00326	3.4262	3.14597	3.04837	3.00173	2.88925	2.88164	3.00639	2.97916	3.00925	3.1246	3.05855	3.16695	3.07544	2.98564	2.80237	3.05562	3.1409	2.99378	3.22138	3.05282	2.95586	3.09309	3.30044	3.07404	2.90199	3.71582	3.03954	2.90383	3.09988	3.12709	2.82665	2.83508	3.42861	3.07814	3.06443	2.85551	3.30896
IFNA17	4.35874	4.63411	4.28578	4.42414	4.53134	4.47775	4.50859	4.25605	4.51347	4.38049	4.56288	4.54213	4.62679	4.64534	4.53282	4.42082	4.49552	4.54092	4.3874	4.52192	4.51109	4.60638	4.28088	4.41466	4.60416	4.70348	4.52217	4.30526	4.4813	4.4813	4.46885	4.52121	4.67963	4.43498	4.67128	4.49621	4.75896	4.4878	4.41382	4.31676	4.21528	4.40761	4.46983	4.64149	4.7058	4.35474	4.47801	4.27237	4.33863
IFNA21	3.29556	3.39842	3.46733	3.71845	3.07948	3.45582	3.35762	3.21263	3.14328	3.07677	3.39934	3.30802	3.48501	3.22347	3.18316	3.27406	3.17751	3.06576	3.27504	3.32673	3.19376	3.27301	3.00326	3.0276	3.45435	3.31641	3.1409	3.41408	3.09718	3.35306	3.2027	3.01088	3.25418	3.50288	3.34579	3.38048	2.96771	3.43886	3.31085	3.4262	2.94038	3.34675	3.30715	3.03498	3.47691	3.60036	3.36205	3.27817	3.30996
SMG9	6.97968	7.07256	6.97136	6.99128	6.82828	6.93454	6.66055	6.65356	6.67617	6.7119	6.8018	6.9889	6.65788	6.88983	6.87153	6.94534	6.94339	6.98598	6.90459	6.94508	6.89126	6.67225	6.85049	6.72807	7.0915	7.06795	6.89515	6.84522	7.14088	7.08561	6.66241	6.77077	7.01898	6.85334	6.64828	6.91975	6.80439	7.05271	6.9067	6.94748	6.82385	6.60941	6.74684	7.03383	6.91514	6.61559	6.86967	6.55433	6.89515
PPARG	5.9241	7.15458	6.17906	6.50627	5.86234	6.08056	6.40311	5.81403	5.76691	5.3117	5.93375	5.51644	5.39073	5.92127	5.66862	5.29036	5.34355	5.84684	5.84584	5.31947	5.10521	5.08245	5.32831	5.97804	6.36573	5.3337	5.23448	5.29874	6.38378	5.53579	5.67833	5.75617	5.73671	5.27084	5.28606	5.44621	5.55198	6.15437	5.61149	5.50481	5.31514	4.76459	4.88602	5.04405	5.58456	5.66231	5.28349	5.88922	5.28629
SNX5	8.43606	8.47307	8.48395	8.3778	8.85779	8.35707	8.39728	8.45895	8.24399	8.41236	8.28651	8.43154	8.57477	8.60969	8.27356	8.26092	8.64177	8.41519	8.71435	8.61998	8.51479	8.38328	8.20902	8.25201	8.25429	8.46688	8.2819	8.28389	8.14643	8.47159	8.54043	8.58939	8.39087	8.24625	8.39978	8.60389	8.4767	8.42764	8.57073	8.53484	8.36003	8.44967	8.62272	8.58557	8.42659	8.2819	8.59624	8.36511	8.65729
PAQR3	5.3337	5.7394	5.3382	5.51285	5.19736	5.47914	4.9452	5.68933	5.37987	5.52734	5.17713	5.50481	5.40573	5.48162	5.37556	5.57689	5.24609	5.54122	5.70856	5.40231	5.31104	5.24759	5.79648	6.02902	5.85053	5.90648	5.73137	5.72603	5.9692	5.88129	5.7111	5.54402	5.74744	5.83104	5.63508	5.56124	5.78256	5.52908	5.54758	5.47492	5.52329	5.34674	5.44897	5.87192	5.49197	5.02064	5.42715	5.09927	5.08653
MICU1	8.76074	8.78944	8.90551	8.98737	8.81311	8.83722	9.04079	8.68415	8.93619	8.92863	8.47487	8.46654	8.62468	8.8466	8.59468	7.99403	8.46365	8.73278	8.67326	8.75827	8.82138	8.4019	8.62941	8.84969	8.86596	8.83147	8.35638	9.02799	8.63863	9.09039	9.21115	9.18868	8.39978	8.81621	8.91424	8.65887	8.45252	8.78238	8.62702	8.94429	8.79453	8.47559	8.09693	8.52316	8.53931	8.99371	8.72284	9.01551	8.53374
TOR2A	6.73667	7.04479	7.0842	6.96272	6.62254	6.82361	6.60344	6.4751	6.50382	6.57447	6.62832	6.62565	6.59041	6.64279	6.59367	6.74499	7.08368	6.78773	6.87631	6.67597	6.83601	6.52717	6.60114	6.39666	6.75776	6.53373	6.52489	6.65449	6.35505	7.02153	6.63174	6.76755	6.39533	6.8875	6.35283	6.79389	6.92666	6.95702	6.74782	6.94982	6.63729	6.46995	6.56466	6.23096	6.68761	7.21039	6.7505	6.86274	6.95126
MIR375	6.08519	6.04962	6.10065	5.79753	6.09166	6.21215	6.80789	6.18997	6.638	6.27889	7.11398	6.89372	6.41552	6.40247	6.78638	6.62499	7.04873	6.73066	6.47699	6.32689	6.02655	6.40202	6.20247	5.73265	6.09231	6.15437	6.16642	6.5267	6.17327	6.26122	6.23073	6.31295	5.90292	6.12901	6.20387	6.01633	5.88942	6.26391	6.02613	6.00811	5.82758	6.56816	6.87992	6.68279	6.13908	7.24531	6.386	6.78403	6.72969
MAP3K14	6.85717	6.65766	6.81501	6.47958	6.85951	6.74083	6.42105	6.59874	6.58288	6.6931	6.80932	6.78865	6.59939	6.59248	6.80252	6.67153	6.93197	6.64029	6.65079	6.7169	6.8856	6.62565	6.81131	6.60662	7.15361	6.96941	7.11027	6.86274	6.8065	7.03313	6.55745	6.81734	6.99252	6.55499	6.54463	6.59108	6.81383	6.66146	6.62022	6.74083	6.67018	6.51599	6.6529	6.80978	6.93922	6.46482	6.78706	6.27199	6.81025
QSOX1	8.47991	8.73876	8.83588	9.18178	8.20748	8.1622	8.12866	7.81509	7.65545	7.49495	7.53777	7.67948	7.60783	7.76082	7.31334	7.36385	8.05184	7.93003	7.86357	7.74175	8.11779	6.85001	7.44506	7.70882	7.56208	7.65876	7.69987	7.58824	7.69166	8.51071	8.35673	8.36336	7.95684	8.61266	7.96324	8.18373	8.18253	8.7278	8.17962	8.11956	7.99313	7.02619	7.78396	7.22358	7.62146	8.93762	8.00786	7.99289	7.83144
MIB2	7.28698	7.14737	7.39055	7.14788	7.34596	7.11909	7.33801	7.01247	7.40294	7.10708	7.29085	7.39394	7.0658	6.99105	7.17569	7.22464	7.43499	7.1963	7.12443	7.15554	7.07604	6.97402	6.91906	6.6849	6.68809	6.84359	6.91797	6.83324	6.67502	7.01921	6.88983	6.9005	6.84884	7.0728	7.39731	6.94292	7.37125	7.2773	7.33749	7.32716	7.26841	7.23403	6.98645	6.845	7.22181	7.54252	7.14163	7.45332	7.36308
KLF2	10.3716	10.1504	10.344	10.2875	10.483	10.2132	10.0437	9.72084	9.90348	10.1677	10.3913	10.5548	10.1662	9.88433	10.377	10.7664	10.7095	10.5136	10.2007	10.3478	9.87567	10.1391	10.0437	9.75775	10.2825	9.54144	10.0235	10.0087	9.52404	10.7177	9.94554	9.94318	10.2858	10.3025	10.2432	10.4873	10.4711	10.6158	10.6716	10.323	10.4371	10.1855	10.2858	9.92345	10.3143	9.90572	9.77594	9.98936	10.2577
H19	6.65449	9.53219	7.26067	7.83502	10.8333	7.14187	9.21699	9.12787	10.4291	8.73034	9.19549	7.05643	6.47917	6.89102	6.87393	7.81777	7.03789	7.93539	8.39413	9.3974	7.63444	7.77541	7.12418	8.88446	7.22283	7.02619	6.89079	7.18776	7.56724	8.68972	7.64255	8.45966	7.31772	8.8836	11.4163	7.0309	7.40562	6.83206	7.29317	8.57187	6.87106	6.89539	7.14415	6.436	6.78753	7.27269	6.60252	6.99758	6.69106
FOXO4	8.55434	8.754	8.76163	8.6802	9.10291	8.51791	9.1689	8.54778	9.52996	8.62702	8.51334	8.82793	8.6533	8.60431	8.73412	8.84299	8.56779	8.86273	8.48178	8.79496	8.95192	8.54043	10.0968	8.55123	8.662	8.61379	8.61998	9.00862	8.25823	8.67365	8.57073	8.6798	8.70561	8.84435	10.2922	8.31301	9.22832	8.73962	9.00224	9.31315	8.74214	9.03161	8.1036	8.01322	8.65489	8.71966	8.42194	8.7519	8.61417
YTHDC2	8.02495	7.74092	7.44906	7.77317	7.79913	7.66716	7.6242	8.19363	7.73752	8.13392	7.66607	7.80109	7.79648	7.70011	7.5315	7.77818	7.27781	7.85909	7.89652	7.99746	7.68947	7.99746	8.28785	8.36303	8.22248	8.29012	8.26092	8.35938	8.75743	8.12898	8.22481	8.31905	8.64922	8.03045	8.22608	7.94774	7.67703	7.61159	7.53018	7.6754	7.6843	7.65902	7.96263	8.12107	7.74843	7.70497	7.84122	7.40932	7.27757
DDR2	4.45099	4.25432	4.55925	4.72555	4.54553	4.52047	4.50658	4.48006	4.69695	4.33783	4.65976	4.88041	4.76343	4.70696	4.30016	4.32004	4.48951	4.55368	4.4177	4.04913	4.29522	4.40354	4.04533	4.30337	4.54833	4.28321	4.37284	4.51819	4.31977	4.78429	4.6114	4.5544	4.40114	4.30774	4.74717	4.37627	4.72555	4.60734	5.05271	4.58146	3.96884	4.54311	4.61355	3.89334	4.34258	4.55974	4.32744	4.35661	4.70819
SLC39A7	7.98342	8.22775	7.97267	7.88006	7.56346	6.85878	7.87394	7.1837	7.34136	7.18151	7.37959	7.64116	7.75946	7.88875	7.69081	7.97473	7.47771	7.74443	7.7113	7.78371	7.83144	7.57758	7.43212	7.26191	7.4188	8.1039	7.52339	8.03407	7.78536	7.54569	7.86385	7.76485	7.23558	7.91618	7.70143	8.0761	7.75477	7.88792	7.45992	7.41195	7.25023	7.6535	7.60998	7.21427	7.5188	7.67067	7.91192	7.69828	7.44878
TRIM46	6.07039	5.9282	5.87853	5.83126	6.14206	6.0172	6.12059	6.03728	6.09124	6.20865	6.32005	6.31295	6.21709	6.12325	6.10111	6.22893	6.32402	6.19907	5.95432	6.1243	6.0595	6.03552	6.11245	5.93237	5.89412	5.89049	6.08362	6.14365	6.00629	5.96717	5.79151	5.94201	6.04192	6.1441	5.96381	6.05399	5.92581	6.16885	6.27199	6.29024	5.98782	6.04699	6.10134	5.97067	6.11313	6.2	5.87853	6.43466	6.33273
ACSL1	9.99644	11.0961	10.7776	11.7793	10.0954	10.5285	11.4046	10.004	9.98936	9.88637	10.9451	10.9884	9.73703	9.81938	10.5263	9.21292	9.58612	10.2275	9.79109	9.78715	10.4468	9.78447	10.1334	11.7015	11.1223	10.0161	10.664	10.3422	11.6302	9.79974	11.0961	10.2325	10.9814	10.6327	10.1113	10.2084	9.66629	11.8572	10.118	10.7691	10.3931	10.0374	10.1113	8.78809	9.16277	10.8556	9.48301	11.3203	9.38205
KDM5A	9.34994	9.14361	9.21637	9.21469	9.2502	9.23735	9.40078	9.58612	9.37758	9.47187	9.70957	9.3988	9.51828	9.37092	9.54594	9.66714	9.38086	9.44688	9.43086	9.49753	9.4968	9.90572	9.92786	10.031	10.0135	10.2195	10.3805	10.2228	10.4064	9.77022	9.93529	9.93308	10.2245	9.79788	9.76921	9.35058	9.18698	9.25571	9.18588	9.22832	9.2216	9.50055	9.9003	9.67752	9.44497	9.32902	9.42466	8.67533	9.03317
TRIM21	8.18283	8.30539	8.23727	8.35904	7.95349	8.48501	8.3802	8.26423	7.79516	7.72111	8.33739	8.54858	8.05625	8.38978	8.3959	7.90915	8.18881	8.08532	8.35707	8.29278	8.37085	8.01915	7.9303	8.08532	8.48609	8.43293	8.0758	7.85881	8.04337	8.22608	8.14802	8.09214	7.6843	8.398	7.68588	8.53484	8.0338	8.69373	7.97589	9.05243	8.87224	7.98642	8.28457	8.10175	8.27859	8.33129	7.98224	9.50576	8.76465
DPEP1	6.14744	6.07313	5.72431	5.98405	6.12878	5.94445	6.28266	5.73837	5.96647	5.9658	6.2146	6.17	5.97413	5.84383	5.9036	5.97851	6.13821	5.96447	5.86059	5.76143	5.72198	5.99409	5.85206	5.87215	5.80581	5.70458	5.84664	5.73158	6.05862	5.8959	5.71152	5.88171	5.61366	6.0461	5.87681	5.79735	6.20179	5.91844	6.04896	6.03846	6.07496	6.17171	6.08297	5.81812	5.86099	6.2822	5.9995	6.41087	6.23049
CYGB	6.18906	6.17595	6.35796	6.30354	6.39229	6.06949	6.49388	6.20929	6.50087	6.49711	6.77236	6.61373	6.2729	6.1164	6.33518	6.54463	6.55906	6.25242	6.33273	6.20733	6.14387	6.36264	6.16151	6.3363	6.49818	6.38445	6.41283	6.52857	6.44996	6.2464	6.24956	6.4637	6.15478	6.14791	6.19978	6.23742	6.14252	6.01633	6.26613	6.4036	6.21981	6.41376	6.44139	6.16508	6.56371	6.67107	6.11927	6.79899	6.39666
IDO1	4.06034	3.85968	4.47446	4.45526	4.05937	4.08813	4.18674	4.15576	4.29603	4.34283	4.51601	4.3301	4.19599	4.13964	4.54287	4.22847	4.21825	3.98684	4.19062	4.02831	4.34048	4.06756	4.55219	4.28552	5.36138	4.26987	4.28854	4.12815	3.98002	4.38333	4.7968	4.26013	4.07598	4.37601	4.37758	5.51829	4.06001	4.64702	4.22404	10.1736	8.26026	4.16495	4.34682	4.55146	4.49725	4.20252	4.17802	7.54542	4.30691
GSTZ1	6.5242	6.8856	6.643	6.8162	6.42525	6.41949	6.40654	6.42328	6.22962	6.32957	6.33918	6.02675	6.50154	6.51326	6.52952	6.34824	6.18952	6.57132	6.88535	6.3282	6.28733	6.21395	6.11792	6.3804	5.99972	6.16487	5.93237	6.18513	6.04591	6.18442	6.10553	6.19822	6.20971	6.36904	6.06573	6.79433	6.3942	6.57986	6.58195	6.572	6.56487	6.06949	6.02296	6.28045	6.56323	6.22848	6.42174	6.44072	6.1906
GJA1	4.77013	4.84276	5.01688	4.57408	4.70696	4.67128	4.5392	4.80273	4.79414	4.93415	4.53871	4.58314	4.75624	5.09622	4.79529	4.79575	4.82887	4.83864	5.34398	4.66463	5.10848	4.7216	5.04416	4.98848	4.89178	4.7706	5.06791	4.83342	4.8253	4.8253	4.64677	5.01999	5.16563	4.89067	4.86313	4.79529	4.88824	4.72301	5.1432	4.9807	4.71147	4.67894	4.7246	4.74578	4.55317	4.76365	4.81027	4.6843	4.84252
SLC7A11	4.96939	4.97225	4.44777	4.53751	4.82214	4.98432	4.7138	5.37837	4.93349	4.53378	4.20131	4.55486	4.80454	5.09732	4.76319	4.15126	4.3301	4.5573	4.68526	4.70023	4.89394	4.70819	5.45526	5.96291	5.30445	4.81521	4.75601	5.96097	5.42819	5.27339	5.11244	5.61595	5.18317	5.31625	5.77878	4.79597	4.55925	4.79791	4.32245	5.14471	4.78896	4.3972	4.69651	4.59354	4.49648	4.17273	4.45246	4.25432	4.44307
PGRMC1	10.5926	9.98936	10.1193	9.89804	10.6375	10.3301	10.178	10.8187	11.0876	11.0155	8.76716	10.0657	10.2742	10.0981	9.56413	9.89393	9.64623	10.5035	10.3126	10.3533	9.35509	10.7177	9.76153	9.49169	8.25823	10.0348	8.66968	11.2795	9.27791	10.3823	10.344	10.8935	10.4235	10.5136	11.5525	9.7531	10.0785	9.04184	9.90244	9.8135	10.0864	9.81737	9.18698	10.5035	10.1253	9.71381	10.0864	9.16334	9.61599
CIRBP	9.47321	9.17506	9.01699	9.08169	9.73969	8.45394	9.07429	9.1876	9.0519	9.21528	8.71885	9.36161	9.61285	9.31121	9.74237	10.2053	9.94218	10.026	9.68673	9.91246	9.79396	9.39475	9.28951	9.06545	8.6173	8.85284	8.93001	9.47039	8.27762	8.50308	8.78367	9.2846	9.39609	9.68003	9.69197	9.70688	9.30555	8.95192	9.3106	9.05298	8.4082	9.5853	8.92296	8.9027	9.24383	8.89081	9.5853	9.01157	9.21353
USP11	7.90004	7.87891	7.94269	7.6151	8.07798	7.71478	7.86632	8.08593	7.93825	8.14076	7.76325	8.20018	8.00963	7.78183	7.99258	8.65529	8.34178	8.32644	8.25133	8.20589	8.02297	8.12406	8.42803	7.92467	7.99373	7.84402	7.77958	7.85379	7.65545	8.05625	7.92412	8.11866	7.97097	7.7404	8.19678	8.10611	8.05477	7.88066	8.20811	7.94862	7.94979	8.15815	8.07063	8.23029	8.36948	7.78787	8.16903	7.48169	8.30235
YAP1	6.08678	6.35437	5.99905	6.09277	6.2229	6.58811	6.13263	6.05221	6.17686	6.34476	6.32423	6.1693	6.16085	6.17435	6.39981	6.23651	6.34186	6.08056	6.1091	6.31781	6.13978	6.44072	6.23765	6.34544	6.31185	6.14836	6.28154	6.35642	6.23182	6.32312	5.97609	6.36992	6.43577	6.0899	6.35043	6.0406	6.01212	6.1164	6.31158	6.04762	6.46016	6.26613	6.41198	6.27268	6.15878	6.65173	6.1565	6.48471	6.47536
TRIM26	7.48485	7.63848	7.73452	7.73752	7.47429	7.33956	7.5974	7.40904	7.34596	7.40115	7.72273	7.71782	7.5242	7.57102	7.75477	7.84983	7.62603	7.49281	7.66092	7.6729	7.77343	7.85379	7.64116	7.57878	7.88959	7.95007	7.60535	7.66469	7.70909	7.43267	7.44062	7.60649	7.66848	7.70225	7.21934	7.76852	7.58639	7.84846	7.58904	8.15219	7.92383	7.64255	7.66066	7.63333	7.81053	7.73231	7.78978	7.85994	7.55965
NDRG1	8.91377	9.0628	8.98687	8.83633	8.65529	8.70774	8.59661	8.46074	8.57112	8.43781	8.80532	8.91511	8.666	8.43224	8.79585	8.37986	8.55283	8.57594	8.46906	8.70476	8.56396	8.62038	8.45863	8.56584	8.97814	8.61848	8.84922	8.47159	8.61041	8.68655	8.60204	8.69707	8.39625	8.60316	8.32957	8.60659	8.69093	8.8591	8.86497	8.74381	8.50231	8.62825	8.66968	8.42487	8.77056	8.80756	8.59173	8.4375	8.63305
MIR302A	2.81803	2.58439	2.87349	2.89474	2.92289	2.72142	2.6925	2.89289	2.6343	2.44489	2.68696	2.74247	2.47127	2.54635	2.54635	2.72432	2.59809	2.72142	2.65494	2.47127	2.75775	2.58439	2.58925	2.71604	2.9387	2.64818	2.541	2.97444	2.71604	2.5077	2.69863	2.72947	2.79564	3.00173	2.6748	2.52249	2.85114	2.64818	2.70739	2.90765	2.8716	2.61898	2.6748	2.69863	2.6959	3.01861	2.71008	2.79564	2.5077
ASMTL-AS1	6.13667	6.11815	6.19348	6.17392	6.17084	6.15191	6.56681	6.38867	6.10377	5.93547	6.28132	6.32093	6.18644	5.99711	6.05748	6.15234	6.33425	6.42438	5.9315	6.17928	6.10356	5.90404	5.64949	5.88582	6.11792	5.9156	6.15924	6.15524	6.08012	5.8562	6.05221	6.18079	6.30463	5.77498	6.43331	6.15608	6.12966	5.77498	5.90203	6.00319	5.84604	6.16328	5.82256	6.11554	5.97371	6.40066	6.07404	6.2566	6.01503
FADS2	7.09569	8.90182	7.82117	7.90208	7.96233	7.37827	7.8225	7.67093	7.4555	7.69416	8.18253	7.40981	8.65729	8.38157	8.00371	8.1396	8.52163	8.78367	7.3041	7.42373	8.53784	6.8402	8.14419	7.96053	6.94339	7.79058	8.70863	8.86185	7.22208	8.74253	7.9334	8.35799	7.64547	7.95378	8.95671	8.16463	8.28683	7.62577	7.52833	7.07677	7.69987	7.9444	7.38818	7.46495	8.23565	7.33698	8.5883	8.84703	8.21965
PIEZO1	7.3079	7.26743	7.15115	7.04898	7.21755	7.09715	7.19406	7.20513	7.20107	7.30614	7.63794	7.76462	7.49121	7.08268	7.43056	7.40115	7.45197	7.3084	7.0915	7.30225	7.07332	7.50215	7.16102	6.81263	7.37256	7.46309	7.48012	7.47221	7.46125	7.59687	7.14262	7.44826	7.62628	7.38277	7.33232	7.13197	7.36254	7.12129	7.02077	7.09665	6.98766	7.32873	7.39628	7.07133	7.28932	7.27546	7.25636	7.27369	7.10339
LIFR	3.82601	3.98113	3.78321	4.13804	3.84396	4.04254	4.16161	4.05192	3.83535	3.98313	4.30337	4.21561	4.05665	4.00676	4.07737	4.14878	4.05258	3.82423	3.98113	3.69478	3.55513	4.06485	3.96436	3.77647	3.99998	3.88832	4.11931	4.01806	3.86981	3.69067	3.91817	3.87873	3.87873	3.72798	3.87364	3.89116	3.92456	3.7446	3.72208	3.69218	4.05597	4.28632	4.05391	3.70031	3.7856	3.78268	3.67266	4.07532	4.11085
PTPN6	10.1931	10.3301	10.451	10.3698	10.2195	10.036	10.1476	9.74857	9.85562	9.85362	10.4026	10.1265	9.99644	9.93414	10.2498	10.0707	10.2626	10.1279	10.0223	10.2068	10.1253	9.94218	9.96441	10.0286	10.4215	10.0098	10.2402	9.91246	9.69197	10.3913	10.2858	10.1433	10.0642	10.1886	9.7862	10.3388	10.1334	10.5746	10.2309	10.2022	10.0877	10.026	10.026	9.77495	10.1839	10.2007	10.0463	10.5882	10.2416
MIR15A	6.6888	6.36992	6.32359	6.50561	7.1732	7.4923	6.93382	7.95937	6.61856	6.76497	7.55965	6.82599	6.87249	7.04109	7.09051	6.25087	6.08588	6.89152	6.82993	6.30421	6.5693	6.68512	7.20107	8.34355	6.9484	7.02761	7.84846	7.17346	7.832	7.17097	7.28905	7.10037	7.99866	6.60802	6.72878	6.91998	6.37907	5.9927	6.40996	6.9783	7.34912	7.39264	6.49114	6.94244	7.12828	5.76669	6.48471	7.08731	6.82244
EGR1	8.29573	8.55241	7.59769	8.96151	7.50986	9.24497	7.53229	7.07751	8.235	7.10978	9.97737	9.41977	7.93256	7.29215	8.015	7.10316	8.52047	8.84123	8.72951	9.367	8.32888	10.2309	7.65402	8.31199	10.261	8.87091	10.431	8.34042	8.35638	8.71476	7.5315	8.15914	9.28164	8.76163	7.63681	7.29729	7.31695	9.1399	8.47632	8.65289	10.7498	8.40887	8.94954	8.19456	6.87203	9.1944	8.02034	7.50986	7.67459
ADAM23	5.76797	5.83169	5.63932	6.40745	5.76986	5.48911	5.99884	5.99689	5.2929	5.77067	5.59852	5.53786	5.69953	6.09166	6.05133	6.05615	5.73981	6.011	5.9863	5.45803	5.86909	5.8656	6.35021	6.75402	5.94379	5.59407	6.65197	6.0203	6.95223	6.19594	5.97653	5.58477	6.22026	5.8278	6.04505	5.50052	5.82301	5.35876	5.66945	5.47283	5.23318	6.36924	5.4827	5.86931	5.88877	5.47559	5.43301	5.44428	5.7341
CPEB1	4.76177	4.63385	4.94812	4.74223	4.68503	4.54906	5.02558	4.70233	4.80867	4.76343	4.93307	4.66509	4.62293	4.55925	4.62847	4.81477	4.61331	4.52962	4.6422	4.55293	4.61189	4.59042	4.94423	4.68152	4.66604	4.7365	4.84368	4.49648	4.87665	4.7103	4.65345	4.75158	4.83664	4.74881	4.68762	4.57186	4.65155	4.68387	4.55952	4.91759	4.93063	4.83091	4.52514	4.39325	4.59784	4.78163	4.8325	4.77792	4.6422
COX4I2	5.81962	5.67195	5.79108	5.53556	5.59976	5.41761	5.86539	5.61764	5.56419	5.64734	5.80996	6.00966	5.47452	5.53267	5.47115	5.77109	5.82543	5.62392	5.5366	5.57753	5.62938	5.47683	5.65389	5.40551	5.43111	5.43216	5.1254	5.69337	5.06813	5.63553	5.61764	5.62621	5.1632	5.8481	5.30465	5.44384	5.20448	5.70795	5.87326	5.57156	5.74084	5.56723	5.674	5.47115	5.43631	6.06973	5.8427	5.94445	5.85271
TIMP1	10.9593	11.1788	11.0233	11.0624	11.4611	11.1925	11.1788	11.1652	11.1306	11.0115	10.5035	10.8809	10.8037	10.9132	10.7552	10.8779	10.5416	11.197	10.8066	10.8556	10.0411	10.7579	10.4532	10.5725	10.9814	10.8614	9.76153	10.9199	10.3569	11.3726	10.9165	11.5089	10.6421	10.9849	11.7512	10.7863	10.6613	10.7835	10.7747	10.6397	10.8969	10.431	9.98584	10.3459	10.5702	10.2907	10.451	10.7018	10.2956
KDM6B	7.1315	7.36459	7.67511	7.81146	7.43885	7.7561	8.09998	7.19033	7.38042	7.25636	8.26259	7.86917	7.07357	7.09449	7.85295	7.49254	7.35304	7.47067	7.1953	7.24652	7.45784	7.58448	7.27244	7.9543	8.14517	7.43679	8.37259	7.78732	7.85379	7.54995	7.46988	7.37588	8.24304	7.85604	7.5242	6.96105	7.46597	7.94834	7.39212	7.2077	7.48061	7.87978	7.41589	7.1548	7.14888	7.82666	6.9689	7.5573	7.15237
METTL14	7.97157	7.89789	7.7498	8.05095	7.79463	8.10457	7.88624	8.14928	8.00134	8.14484	7.83227	7.76514	8.11472	8.49308	7.9142	7.9557	7.87754	7.96201	8.32074	8.15784	8.08856	8.27826	8.25662	8.3959	8.12588	8.22642	7.73176	8.09998	8.29706	7.56935	8.06822	7.93682	7.89594	7.92098	7.6535	8.03438	7.98611	7.76001	7.80609	7.97882	8.28254	8.2206	7.92529	8.35799	8.27593	7.83364	8.07921	8.05334	8.28551
MIB1	7.34186	7.05967	6.97422	6.93922	7.17873	7.58099	7.2773	7.62577	7.4665	7.49972	7.36969	7.00148	7.49895	7.43161	7.24774	6.91422	6.697	7.24031	7.22742	7.19157	7.35456	7.53585	7.94608	7.98729	7.38558	7.76711	7.88484	8.10515	8.34464	7.53585	7.7657	7.75504	7.73007	7.74735	7.94018	6.94508	7.46336	6.9276	7.05841	7.12519	7.37588	7.40294	7.55241	7.69583	7.3594	7.13489	7.3718	6.74564	6.93313
KDM5C	8.82793	8.46365	8.54858	8.44851	8.31973	8.07219	8.32609	8.22709	8.25396	8.71721	8.76506	8.96996	8.67774	8.14419	8.90639	9.13277	8.80186	8.87995	8.81663	8.89488	8.29406	8.62193	8.46001	8.6794	8.43154	8.93048	8.50481	8.768	9.04336	8.49599	8.68296	8.43958	9.23011	8.83103	8.83984	8.7676	8.50669	8.58042	8.36912	8.37156	8.05861	8.06701	8.23376	8.68614	8.81582	8.74045	8.65131	8.05773	8.84969
MEG3	5.56354	6.01032	6.15832	6.12237	6.03706	6.43441	6.64895	6.16038	6.03058	5.94883	6.27979	6.21283	6.19219	6.97402	6.33425	6.17084	6.74868	6.89974	5.98092	6.61468	6.51688	6.67778	6.05527	6.76401	6.16328	6.00013	6.67642	7.15923	6.14923	6.95223	6.31472	6.91345	7.14365	5.97588	6.82106	5.84118	5.8371	6.25702	5.9497	5.7769	5.83539	6.2742	6.09839	5.60731	5.85754	6.48626	5.92452	6.48494	6.45066
CCDC6	8.3103	8.11129	8.22608	7.90999	8.4493	8.21052	7.82809	8.09906	8.31696	8.09605	8.49164	8.20716	8.3952	8.33503	8.21238	8.18187	8.21996	8.29247	8.24368	8.30569	8.01622	8.26059	8.32506	8.30702	8.73238	8.70062	8.60969	8.55434	8.55892	8.63943	8.33095	8.50887	8.67856	8.3512	8.5034	8.27133	8.19865	8.17781	8.29912	8.29473	8.28616	8.08228	8.28717	8.41587	8.33095	7.88765	8.62272	7.7762	8.13627
CFL1	11.3882	11.7693	11.7015	11.8079	11.4163	11.3304	11.367	11.1346	11.1738	11.2745	10.8649	11.1879	11.202	11.2604	11.1788	11.2843	11.3516	11.4851	11.3354	11.3409	11.4499	10.8873	10.7951	11.1265	11.1346	11.0001	10.7607	11.0836	11.0115	11.2942	11.2164	11.2309	10.6992	11.0916	11.0193	11.497	11.3149	11.497	11.3099	11.3826	11.2843	11.0624	11.2309	11.0426	11.3048	11.5726	11.2604	11.4851	11.4326
KMT2D	7.26891	7.61105	7.59517	7.70011	7.61291	7.70361	8.01442	7.33775	7.37772	7.38818	8.37746	8.06913	7.53176	7.34573	8.0135	7.92327	7.44478	7.87251	7.22057	7.57044	7.61372	7.77127	7.67892	7.75804	8.398	7.87367	8.58318	8.13209	8.19588	8.02609	7.67258	7.6303	8.68699	7.88236	7.69053	7.33801	7.52652	7.66443	7.20031	7.47559	7.62628	7.55704	7.65323	7.38663	7.41668	7.56074	7.14041	6.84643	7.04378
PTGS2	7.37907	7.3246	7.06018	8.13299	6.50561	8.71966	6.88157	6.21913	6.11019	7.24003	9.61211	8.7417	7.22971	6.87608	8.82927	6.20669	8.07798	7.88792	6.95773	7.85379	10.3752	10.4992	8.10731	10.344	8.06639	9.00321	10.9165	7.41826	9.26591	6.76353	8.33301	6.35995	8.82662	9.43448	7.06041	6.87512	7.00224	10.0798	8.82486	8.86953	10.4448	9.18588	8.79071	7.43445	6.84714	7.97502	6.37482	7.71997	7.11688
SLC40A1	10.8217	10.2482	10.5882	10.9342	10.5055	10.9036	11.0916	10.8713	11.0745	10.5157	9.8746	10.0707	10.3752	10.196	10.1193	10.0617	9.50276	10.5837	10.2922	10.5241	10.3605	11.0075	11.367	10.8248	9.45986	10.1992	10.0323	11.5218	10.535	10.9521	11.1471	10.9555	10.7231	11.1562	11.8465	10.0111	10.4101	9.9135	10.2922	10.3353	10.63	10.3698	9.85655	9.95936	9.87044	10.6254	10.0087	10.1404	10.0111
FTH1	11.8788	11.668	11.7427	11.5655	11.7183	12.1788	11.6012	11.6765	11.6765	11.5936	11.7512	11.7427	11.4797	11.4106	11.5278	11.3099	11.7262	11.7602	11.4046	11.5525	11.789	11.9589	11.6012	11.9124	12.0883	11.7512	11.837	11.7793	11.5594	11.6152	11.427	11.5726	12.1333	11.6152	11.7097	11.7015	11.8269	12.103	11.7512	12.0232	12.0105	11.5459	11.399	11.3516	11.5154	11.202	11.5026	11.1223	11.0961
GPX4	10.2498	9.97031	10.1237	9.74764	10.5136	10.3078	10.1237	10.1032	10.5394	10.3551	9.83222	10.118	10.1576	10.3025	10.3642	10.3789	10.3406	10.256	10.089	10.0981	9.83533	10.11	10.4101	9.80656	9.81938	9.7105	9.45024	9.59935	8.53374	10.21	9.85655	9.82033	9.01058	10.059	10.451	10.0552	10.004	9.83835	10.1141	9.76921	10.0173	10.1476	9.98337	9.90137	10.2498	9.92557	9.93101	10.026	10.3533
HSPB1	8.60389	8.71923	8.68936	8.83722	9.72975	8.82884	9.34281	9.08375	9.12674	9.32003	8.65529	9.29267	8.62981	8.68776	8.71151	9.35834	8.90687	9.14253	8.77774	8.79712	8.53139	8.75151	8.94138	8.41382	8.4913	8.69294	7.87221	8.56779	8.23376	8.75699	8.71885	9.26653	8.06182	8.76339	9.72341	8.47267	8.63783	8.4899	8.7723	8.6449	8.96757	8.97958	8.77983	8.9932	8.90913	8.65569	8.50887	9.06801	9.26883
NFE2L2	9.05867	8.72409	8.64218	8.7676	9.03106	9.30116	9.03876	9.20948	9.13166	9.12131	9.60888	9.26116	9.08322	9.18868	9.21866	8.92016	8.77277	8.87817	8.87091	8.72041	8.98884	9.47748	8.88314	9.30369	9.33697	9.33429	9.30687	9.4124	9.52854	9.27731	9.1944	9.1224	9.35902	8.99371	9.14701	8.92816	8.65489	9.14253	8.88985	8.99371	9.22277	9.19271	8.95867	9.21637	8.99474	8.89396	8.79887	9.16391	8.72991
AKR1C1	6.45418	6.52996	6.58651	5.91625	6.29817	6.5756	6.41421	6.81844	6.95845	6.96842	6.51996	6.61142	6.13821	6.57676	6.99632	6.59085	6.57697	6.56635	6.1441	6.50786	6.40223	6.97493	6.82503	7.24848	7.17594	6.72807	6.90574	6.98066	7.21781	6.45287	6.5293	6.77653	7.09301	7.06186	7.166	6.15347	6.47419	6.17106	6.44977	6.24376	6.21641	6.77215	6.31047	6.20157	6.49599	5.68659	6.07381	6.13601	6.65449
AKR1C2	5.03017	4.71807	5.28349	4.04913	4.90662	5.25729	5.11645	5.79584	4.85411	5.08478	5.09406	4.59091	4.89178	4.69834	5.00347	5.41911	5.02087	5.64168	4.51424	4.39029	4.54189	5.43364	4.85796	5.14738	5.97026	4.53624	4.55219	4.87206	4.85887	5.45482	4.79436	5.01107	4.41466	5.81984	4.62409	5.15632	4.04427	5.2648	4.62127	4.75091	5.34866	4.7084	5.14059	5.33495	5.78939	4.69607	5.29528	4.90022	4.94136
AKR1C3	4.99003	4.60342	5.17109	5.08523	5.24868	4.98804	4.70001	5.35644	4.76391	5.495	4.54954	5.30572	5.44558	5.09774	5.01666	5.73837	5.43927	4.86447	5.78939	5.22927	5.42434	5.26546	5.11093	5.62079	5.36077	4.63905	4.71807	5.07853	4.73674	4.81942	4.96568	4.46835	4.38513	5.57669	4.51726	5.11372	4.87089	5.28971	4.73742	4.97887	5.10344	5.4359	5.21707	5.77252	4.91086	5.4887	5.6366	5.00651	5.50969
RB1	8.99729	8.73362	8.69494	8.99086	8.69945	8.73917	8.72616	9.22889	8.89304	8.66087	9.02653	8.39625	8.80399	8.8596	8.52553	8.21084	8.53332	8.54703	9.04287	8.89033	8.65415	8.75483	9.01453	8.92155	8.8664	9.13223	8.89807	8.8727	9.34807	9.08932	8.75067	9.07218	9.06492	8.73412	8.91283	8.72991	8.597	8.54631	8.6441	9.20252	8.9211	8.64922	8.64848	9.1399	8.77693	8.71193	9.25811	8.77146	8.61811
HSF1	7.90068	8.0865	8.13083	8.09301	7.91531	7.91734	8.14353	7.64088	8.08825	7.88207	8.32853	8.27195	7.87005	7.97415	8.15685	8.17091	8.13422	8.05215	7.89736	8.08013	7.98642	7.97157	7.83867	7.46181	8.20525	7.7298	7.85938	7.73802	7.56646	8.19832	7.62282	7.77288	7.6773	7.63472	7.752	7.83725	7.83502	8.13182	8.02523	7.91248	7.93965	8.08709	7.96616	7.74309	7.86133	8.21084	7.96472	8.17718	8.23597
GCLC	7.74281	7.62873	7.33021	7.38302	7.90493	7.65099	8.21209	8.38429	9.40017	8.02933	7.69771	7.99258	8.27928	8.23062	7.68376	7.71944	7.20849	7.89075	8.29375	8.37882	8.26793	8.38396	10.5837	8.21777	8.29375	8.3802	7.82609	8.18623	8.31567	7.65271	8.15315	8.08472	8.54335	8.04224	9.75035	8.00757	8.77398	7.35278	8.20716	9.13661	8.70062	8.9752	8.14928	8.09364	7.89157	7.91531	8.39838	8.3736	7.80667
SQSTM1	9.6487	9.27307	9.14757	8.96471	9.58287	9.3265	9.04634	9.34867	9.39197	9.19324	8.9428	9.2216	9.09922	9.18698	9.25625	9.00425	9.40964	9.2521	9.16334	9.30614	9.05915	9.2361	9.52854	8.92532	9.16277	9.00371	8.97668	9.19498	8.61009	9.45646	9.35902	9.48957	9.02554	9.26295	9.49239	9.24024	9.5353	9.29807	9.28951	9.36427	9.16446	9.04135	9.02904	8.79113	9.35703	8.9825	9.11096	8.83984	9.11208
NQO1	5.64211	5.86211	5.67277	5.90182	5.77755	5.47512	5.1043	5.77581	5.62415	5.33092	5.37729	5.43196	5.57521	5.67131	5.5805	5.81789	5.49459	5.70393	6.13601	6.06352	5.26784	5.37556	5.49979	5.64128	5.44494	5.02934	5.11114	5.20903	5.2454	5.47933	5.55999	5.31536	4.76224	5.74275	5.26675	5.78298	5.59246	5.92042	6.05007	5.12671	5.45758	5.43177	5.54273	5.71131	5.89852	5.1019	6.02722	5.32958	5.55891
MUC1	5.78235	5.98452	5.8512	5.89158	5.30831	5.35099	6.22566	5.85076	5.66565	5.78463	6.55997	6.14634	5.71855	5.86469	5.98452	5.80647	6.26775	5.48634	5.81552	5.95076	5.76902	6.38089	5.35812	5.61149	5.5918	5.71768	5.69953	5.77918	5.7468	5.58456	5.77088	5.64444	5.41273	5.8704	5.42861	6.25858	5.38694	6.13885	5.4533	6.25899	6.10661	6.32868	6.18623	5.46959	5.87106	5.88561	5.4762	5.96828	6.0061
SLC3A2	8.99776	9.38534	9.00472	8.79453	8.97198	8.69253	8.5816	8.83807	8.8275	8.75618	8.17437	8.84481	8.82354	8.96566	8.60818	8.89851	9.10396	8.87044	9.11533	9.00425	9.01652	8.3282	8.66766	8.59246	8.71151	8.86449	8.46763	8.45791	8.3553	9.27499	8.90041	8.95237	8.51479	8.75105	8.66642	9.01407	8.84255	8.96334	8.89349	9.15944	8.58478	8.55509	8.71845	8.74214	8.91968	8.70602	9.14872	9.08062	8.84393
MT1G	7.10087	6.96031	7.20188	7.43602	8.04399	7.63245	6.78979	7.0728	7.23403	6.99465	7.24848	7.34649	6.78845	6.81778	6.60708	7.1558	7.62091	7.06772	7.26694	7.2752	7.05741	7.11883	6.70086	6.74733	8.33637	7.01632	6.95773	6.69198	6.30618	7.08904	6.72819	6.97235	6.66013	6.88463	7.09911	9.79109	7.05619	8.10268	7.28116	8.24907	8.55011	6.62162	7.25764	6.86484	7.19033	7.35915	7.09301	8.37678	7.26517
CISD1	6.68398	6.55433	6.28045	6.91369	6.55347	6.60596	6.27111	6.49204	6.35597	6.75402	5.75386	5.90692	6.75821	6.77889	6.15371	6.32069	6.01633	6.63014	6.97614	6.71213	6.41949	6.35687	6.4887	6.96565	6.54327	6.51122	5.72409	6.16863	6.82622	6.12237	6.7607	5.9909	6.43331	6.1693	5.79627	6.82503	6.51055	6.46349	6.53108	6.85072	6.87922	6.45265	6.63729	7.20006	6.80109	5.59308	6.64437	6.26753	6.19778
FANCD2	6.11337	6.16863	6.42749	6.13577	6.41087	6.01305	5.76669	6.75706	6.10774	6.45995	6.09749	6.1075	6.47419	6.69356	6.48174	6.70039	6.1565	6.72642	6.73943	7.05469	7.02594	6.32891	6.78795	6.85832	6.52786	6.34673	6.95584	6.50177	6.78193	6.62878	7.36357	6.34585	6.56794	6.60455	6.01612	7.41826	6.4036	6.46641	6.49574	6.33338	6.50283	6.2922	6.85878	6.74011	6.46105	6.47917	6.74406	5.97782	6.3584
FTMT	4.5259	4.03826	4.08946	4.25665	4.23826	4.7058	4.17394	4.09873	4.66269	4.20928	4.44156	4.37094	4.56288	4.29933	4.49949	4.31045	4.81966	4.38796	4.15637	4.09272	4.0597	4.28688	4.00606	4.05258	4.05563	4.04461	4.27072	4.21528	3.89291	3.99747	4.08152	4.03826	4.26987	4.19148	4.34258	3.88584	4.40709	4.16809	4.07843	4.18037	4.42439	4.38922	4.20514	4.57139	4.19394	3.88246	4.55077	4.41923	4.55463
HSPA5	9.60888	9.66882	9.50576	9.68003	9.31315	9.02748	9.40688	9.19214	9.29807	9.53147	9.33892	9.36892	9.26235	9.61211	9.46682	9.2846	9.55194	9.37627	9.46403	9.52404	9.57847	9.64959	9.41836	9.58287	9.5581	10.1561	9.82136	9.66281	9.71557	9.5293	9.8474	9.6412	9.2379	9.60888	9.37691	9.75493	9.30994	9.48575	9.35902	9.41836	9.19725	9.41707	9.66019	9.68673	9.44213	9.50653	9.54144	9.4661	9.29682
HELLS	5.91668	5.57306	5.9909	6.00139	5.66444	5.48329	5.36951	6.61209	5.78963	6.31384	5.3742	5.50169	5.89614	6.5651	6.02478	6.32644	5.40869	6.37037	6.34999	6.5101	6.14498	6.11222	6.69265	6.85717	6.46548	6.89515	6.4063	6.43736	7.55992	6.03846	7.25661	6.11838	6.81169	6.56841	5.50504	6.86802	5.50948	6.00987	5.93462	6.06883	6.55632	5.86602	6.58538	6.74195	6.03821	6.09369	6.10265	5.93064	5.95678
SCD	6.59645	7.20133	7.13126	7.31616	6.61809	6.40446	7.06772	6.76425	7.08561	7.01755	6.48959	6.77915	7.4657	7.03837	6.67687	6.91004	6.78287	6.77606	6.53963	6.67249	6.82622	6.70986	6.26703	6.73384	6.69861	6.81574	7.3007	7.05271	7.07454	7.36357	7.58849	6.93197	6.84765	7.42896	6.67891	7.28267	7.04253	7.27625	7.08683	7.07037	7.02373	7.03574	7.39707	7.18881	6.57807	6.48781	7.5059	7.2773	6.83067
SRC	7.24674	7.37959	7.11174	7.08753	7.29962	7.2318	7.08753	6.78888	7.22569	6.89203	7.12752	7.14112	7.02373	7.23558	7.10517	6.67823	7.28905	7.23231	6.92858	7.07751	7.02373	6.90295	6.9182	7.06989	6.98916	7.08683	7.03913	7.83393	7.05096	7.77793	7.24652	7.72163	7.28881	7.3594	7.77371	7.03216	6.99855	6.99105	6.99322	7.49309	7.30174	6.81844	6.50516	6.98717	7.14339	6.86507	6.88583	7.36785	6.97186
STAT3	10.3949	10.6375	10.7863	10.7978	10.3823	10.4371	10.5794	10.5055	10.4468	10.3514	10.6468	10.659	10.3371	10.2386	10.4448	10.2592	10.3987	10.3987	10.2498	10.2132	10.483	10.3698	10.4332	10.8398	10.9451	10.473	10.9705	10.7607	10.7359	10.8333	10.7046	10.8524	10.8935	10.8248	10.5285	10.5769	10.4272	10.8066	10.5416	10.7415	10.5794	10.332	10.5263	10.2528	10.1113	11.0548	10.4291	10.5241	10.344
PML	7.08586	6.9867	7.11522	7.11762	7.04577	6.66764	6.91345	7.15336	6.64502	6.81844	7.44662	7.5242	7.12079	7.10978	7.10316	7.47429	7.22009	7.09715	7.09252	7.1963	7.27546	7.02178	7.01824	7.04109	7.35278	7.3533	7.27466	7.41033	7.21452	7.1293	7.167	6.92496	7.27625	7.12702	6.91678	7.70934	7.01247	7.42896	7.05393	8.44781	7.91816	6.97639	7.09101	6.98425	7.13763	7.35226	7.14737	8.09516	7.27963
MTOR	7.98611	7.97969	7.97969	7.82695	8.08885	7.65794	7.77428	7.99806	7.99489	8.06271	8.00164	8.16039	8.04692	7.8745	8.13929	8.22028	7.80892	8.09032	7.95937	8.03108	8.01473	8.08709	8.32306	8.19012	8.45289	8.44565	8.48212	8.22028	8.59742	8.43506	8.18126	8.40014	8.7872	8.02467	8.13834	8.04399	8.01054	7.92098	7.88347	7.85938	7.69744	7.88845	8.1553	8.19556	7.96324	7.83333	8.03317	7.37101	7.76247
NFS1	7.4907	7.59545	7.57485	7.68947	7.52144	7.36435	7.45197	7.19753	7.20639	7.22819	7.44478	7.27025	7.28139	7.27682	7.32284	7.55912	7.48668	7.49895	7.5109	7.3594	7.43082	7.166	7.29371	7.30147	7.36837	7.3715	7.28598	7.28881	7.16049	7.34806	7.47327	7.62174	7.3607	7.58312	7.5299	7.39238	7.39394	7.45391	7.32586	7.36613	7.00696	7.16675	7.27343	7.378	7.30816	7.68242	7.23928	7.18047	7.46181
TP63	4.66314	4.82463	4.4383	4.40941	4.63062	4.80545	4.71054	4.6403	4.93832	4.54263	5.06383	5.0876	4.64244	4.95506	4.62409	4.55509	4.76895	5.11951	5.01605	4.83644	4.7365	4.65345	4.28909	4.726	4.81658	4.76502	4.68457	4.73469	4.75228	4.76568	4.56848	4.54531	4.47953	4.45678	4.57019	5.02733	4.65271	4.73048	4.81343	4.44972	4.74858	4.53943	4.6388	4.82146	4.78474	4.84908	4.82866	5.1169	4.88602
CDKN1A	8.07518	8.01292	7.72328	7.46702	8.05184	7.74735	7.86357	7.70909	8.05156	7.42526	7.17048	7.70143	7.45651	7.44193	7.00413	7.14415	7.45145	7.7589	7.48802	7.65876	7.07205	8.15879	7.55265	7.53501	7.8795	7.97355	7.63523	8.12744	7.35553	8.11655	7.95264	8.04488	7.83981	7.45601	8.54257	7.73856	7.5982	7.53176	7.71699	7.90889	8.15026	7.52833	7.14137	7.3848	7.28752	7.31924	7.26592	7.65214	6.95702
MIR137	4.2305	4.54068	4.40941	4.17895	4.18398	3.84739	3.75805	3.74957	4.20898	3.82241	3.51657	3.71362	3.7441	3.78804	3.92574	3.94674	3.84611	3.61734	3.8188	3.89951	3.93357	3.88997	4.25516	3.60102	3.52279	3.58899	3.87154	3.83579	3.52878	4.04739	3.99086	3.93593	3.72054	4.16997	4.05391	3.86144	3.97034	4.57609	4.15425	3.73815	4.09612	4.04946	3.96549	3.41145	4.13448	4.12847	3.63604	3.92655	4.35848
ENPP2	6.07718	6.33985	5.73712	5.70814	5.30726	5.64607	5.44049	6.31319	5.79282	6.04831	5.10651	6.01147	6.70336	5.7065	6.24755	6.32982	5.57858	5.88171	6.30107	6.11703	5.53185	5.97917	7.08268	6.04373	6.38663	6.55586	5.94135	5.7794	6.66289	6.02143	6.5242	5.28949	6.09301	5.85031	5.88193	6.99418	5.813	6.68923	6.02745	6.9233	6.70401	5.83084	6.44299	7.3331	6.22671	6.00224	6.77794	6.28733	6.41442
FH	7.63929	7.60123	7.46283	7.46044	7.44193	7.31257	6.82244	7.20188	7.26719	7.05619	6.85808	7.00624	7.32586	7.31408	6.9184	7.12202	6.80415	6.95822	7.40508	7.50986	7.14888	7.13317	7.34596	7.14211	7.12277	7.05741	6.64052	6.95677	7.06625	7.10857	7.39443	6.99534	6.87297	7.16639	6.94816	7.68483	7.35434	7.22438	7.12598	7.3568	7.43964	7.0557	7.12251	7.14088	7.36812	7.27781	7.33801	7.39655	7.1963
CISD2	8.90363	8.81011	8.70561	8.61923	9.17725	9.25686	9.67314	9.13327	10.6519	9.15217	8.95237	8.97198	8.97045	9.06903	8.72409	8.75105	8.61009	8.64218	8.76549	8.76074	9.02047	8.8466	11.4911	8.81921	8.6798	8.80532	8.17812	8.66126	8.65968	8.6441	9.13109	8.7278	9.35638	8.86903	10.5947	9.14531	10.2449	8.72533	9.65115	10.473	10.0629	9.74156	8.87817	8.81137	9.21227	8.79198	8.76385	9.56413	9.20594
MIR9-1	4.02975	4.11377	4.0379	4.01913	4.39773	4.01442	4.17831	4.0607	4.39246	4.3874	4.75158	4.43027	4.26959	4.26268	4.41821	4.28798	4.19932	4.30258	4.34523	3.81511	3.99086	4.76038	4.27399	4.55535	4.51943	4.64939	4.24892	4.54733	4.44825	3.80667	4.54507	4.51347	4.71736	4.12338	4.74555	3.7989	4.03685	4.06418	3.91574	4.19629	3.53719	4.32719	4.68408	4.0251	4.14062	4.21155	4.04461	4.16997	4.20046
MIR9-3	4.75758	4.33464	4.79347	4.62967	4.89023	4.78761	5.1952	4.58848	5.13407	5.33972	5.01709	5.37966	4.97225	4.81366	4.95663	5.06211	5.71855	5.11754	5.07449	4.88782	5.07661	4.89282	4.75135	4.31534	4.34682	4.44332	4.41543	4.72045	4.58461	4.50487	4.56096	4.67706	4.31589	4.6145	4.76293	4.78408	4.72792	5.04201	4.95331	5.05628	5.02733	4.99782	5.19217	4.74601	4.86022	5.57011	4.72999	5.60306	5.60056
CBS	6.09725	6.51211	6.23698	6.1226	6.23853	6.138	6.29749	5.81834	6.26323	6.11491	6.18442	6.45112	6.08542	6.19733	6.34736	6.09347	6.28733	6.03282	6.15901	6.36795	6.1724	6.21528	5.77416	5.93772	5.77045	5.95168	5.75305	6.13286	6.1053	6.02503	6.20648	5.92841	5.918	6.15947	6.06725	6.15371	6.2922	6.59085	6.17818	6.41839	5.96739	5.86581	6.13104	6.13645	6.07267	6.29507	5.94289	6.41506	6.34779
ISCU	8.80579	8.46074	8.52553	8.54818	8.80273	8.6716	8.83366	8.67695	9.19549	8.86321	8.34949	8.45645	8.70602	8.63581	8.45034	8.71631	8.61266	8.60778	8.83103	8.88627	8.76115	8.7941	9.41639	8.65887	8.59173	8.93855	8.48501	8.96012	8.28457	8.61493	8.73794	8.69863	8.63305	8.52085	9.39131	8.46365	8.81137	8.44744	8.81184	8.91141	8.79071	8.82838	8.44102	8.75827	8.74907	8.28254	8.75618	8.49789	8.57929
ACSL3	7.98551	8.33769	8.08409	8.73034	7.771	7.74629	8.04307	8.05625	7.89895	7.72707	8.05244	7.83556	7.81023	8.00307	7.8745	7.7699	7.58742	7.8081	8.09605	7.61757	7.85043	8.00996	8.04633	8.54005	8.31098	8.40475	8.40682	8.36649	8.73075	8.04978	8.18916	8.13899	8.35288	8.37538	7.86831	8.22966	7.60233	8.18253	7.55051	8.53218	8.08918	7.85238	7.96983	8.20902	7.92497	7.94018	7.95063	8.15623	7.752
OTUB1	8.82443	9.10239	8.91006	8.95046	9.15441	8.62663	8.90551	8.65131	8.88627	8.92155	8.81226	8.95424	8.73708	8.916	8.99826	9.09349	9.14531	8.93093	8.86092	8.85513	8.79369	8.62156	8.53896	8.4082	8.50594	8.48062	8.37293	8.28057	8.04431	8.77814	8.49308	8.46221	7.93853	8.37293	8.40993	8.83547	8.98642	9.06801	8.98737	9.00425	8.69494	8.73362	8.899	8.50669	8.95424	8.74253	8.85735	9.1695	9.17506
CD44	10.4081	10.3248	10.2195	10.2292	10.1404	10.481	10.3498	10.1532	9.9905	10.0374	10.5678	10.3716	10.2626	10.2725	10.4931	10.2498	10.2292	10.1901	10.2275	10.0173	10.0075	10.4448	10.3248	10.461	10.9779	10.602	10.7498	10.6716	11.0836	10.7978	10.4371	10.4158	10.6693	10.2309	10.1532	9.97858	10.261	10.332	10.2973	10.0298	10.004	10.1872	10.0552	10.266	10.3301	10.1007	10.2825	10.172	9.9299
LINC00336	5.68933	5.84405	5.2173	5.79197	5.79627	5.86059	5.90472	5.57649	5.80247	5.92008	6.31112	6.13789	5.82118	5.93462	5.95987	5.93039	6.17818	5.82606	5.60245	5.89545	5.63508	5.7419	5.57988	5.65959	5.62875	5.52564	5.4726	5.86189	5.37749	5.49938	5.40445	5.77794	5.73287	5.66317	5.73562	5.99135	5.73858	6.0729	5.88388	5.68553	5.52478	5.99295	5.9863	5.7192	5.45286	5.81789	5.94624	6.18535	6.08926
BRD4	7.00366	7.19083	7.11833	7.06649	7.19799	7.34494	7.49418	7.0569	7.45062	7.25613	7.82142	7.60998	7.13317	7.08633	7.66039	7.48693	7.10158	7.37101	7.02447	7.0053	7.20897	7.55427	7.52041	7.10565	7.81451	7.42526	7.67759	7.48966	7.55885	7.44038	7.14187	7.25688	7.77876	7.27546	7.27025	7.05967	7.19406	7.21063	7.11252	7.04504	7.26141	7.52521	7.31257	7.20742	7.06529	7.41589	7.11787	7.07703	6.92715
PRDX6	9.33362	9.42614	8.94328	9.13888	10.0199	9.61371	9.26653	9.14361	9.78715	9.6487	8.45573	9.01798	9.09192	8.88222	8.55974	8.89349	8.76115	9.07642	9.00862	8.99522	8.51975	9.16108	8.75785	8.45252	7.94521	8.36912	8.11161	9.5581	8.30207	9.50129	9.22769	9.55049	9.01008	9.01058	9.88754	8.99086	9.4337	8.69575	9.33636	9.5133	9.46751	9.05091	8.65805	9.32838	9.03161	8.77896	9.05091	8.43606	8.54631
SESN2	6.44996	6.69768	6.85808	7.25458	6.58582	6.92282	6.22465	6.3452	6.63934	6.3452	6.72154	6.43891	6.58054	6.51234	6.7276	6.65585	6.94292	6.51931	6.47062	6.67387	6.47419	6.2095	6.04418	6.48264	6.61095	6.30152	6.61715	6.19667	6.06236	6.97686	6.56681	6.69356	6.24105	7.05643	6.32775	6.52395	6.43915	7.05469	6.63082	6.80813	6.67249	6.15478	6.75636	6.4673	6.50451	7.44423	6.42285	7.10541	6.6645
NF2	8.13929	7.90349	8.07189	8.0022	7.86022	7.47067	7.29988	7.63873	7.83639	7.77848	7.67974	8.00164	7.98112	7.68321	7.74281	7.93965	7.64601	7.96412	8.07641	7.70626	7.69003	7.72405	7.91877	7.69276	7.73064	7.85692	7.76274	7.85771	8.01943	7.89359	7.80503	7.79648	7.86684	7.77848	7.62502	8.01442	8.09516	8.01798	7.91673	7.79031	7.85463	7.67431	7.92556	7.8792	7.93143	8.08287	7.99167	7.65603	7.71673
ARNTL	8.01711	7.95063	7.95764	8.10485	7.40323	8.04663	7.0915	7.67568	7.49392	7.37907	7.72681	7.60316	7.56991	7.76027	7.45089	7.43056	7.30614	7.51535	7.59489	7.46336	7.42242	7.90971	7.98792	8.31401	8.57408	8.34819	8.42379	8.0135	8.67812	7.91702	7.89594	8.01141	8.03812	7.81865	7.60014	7.83583	7.60998	7.91762	7.49683	7.89677	7.865	7.34032	8.05123	7.88792	7.48993	7.54303	7.51935	7.45837	7.59042
JUN	6.9901	6.68375	6.61514	6.72248	6.78148	8.32718	6.53154	6.25064	6.08725	6.36772	7.96784	6.73919	6.72689	6.63038	6.33094	6.33941	8.64566	7.33469	6.98116	7.31362	7.7121	7.90463	6.49026	7.32434	10.026	9.06492	10.0199	8.5288	8.53931	7.27099	7.08538	6.79048	7.73119	7.2857	7.47878	6.58425	6.44687	7.30994	6.7169	7.47878	7.30121	6.8065	7.85153	7.17195	7.1732	6.81844	8.48761	6.50405	6.70449
CA9	6.01961	6.05483	6.11859	6.226	5.76797	6.04591	6.48891	5.85885	6.18375	6.21731	6.26659	6.59132	5.95632	5.84684	6.14498	6.13014	6.5258	6.31824	6.00386	6.06213	6.20247	6.0101	5.78916	5.93441	6.35731	5.9918	6.15212	6.09592	6.01457	6.12944	6.02655	6.34029	6.17928	6.01523	6.25527	6.05905	5.86211	5.93844	6.07896	6.13172	5.92732	6.28002	6.20494	6.09145	5.98004	6.70201	5.88671	6.25286	6.0957
TMBIM4	9.60815	9.82331	9.41034	9.41034	9.20948	9.81145	9.43652	9.94668	9.43927	9.57437	9.14306	8.88891	9.67587	9.56117	9.1695	9.3974	9.69985	9.68416	9.44618	9.33362	9.84847	9.5293	9.01949	9.53991	9.34738	9.64959	9.29203	9.21292	9.09141	9.50799	9.61371	9.16834	9.57121	9.7512	9.22099	9.6145	9.62297	9.43927	9.50576	9.46751	9.4124	9.38331	9.65941	9.50432	8.89488	9.3265	9.76741	9.49393	9.16215
PLIN2	7.89623	8.06794	7.66389	7.95063	7.95851	8.10146	8.01292	7.80476	7.91816	7.8507	7.86244	8.08013	7.88596	8.10882	7.58448	8.06762	7.80503	7.81079	7.96757	7.86273	7.77876	7.9444	7.74175	7.75859	9.15271	7.72354	7.24231	7.33518	7.30587	7.38427	7.60508	7.42396	7.26493	7.39443	7.28116	7.91877	7.84122	8.02933	7.80782	7.85547	7.87114	7.61783	7.72246	7.75341	7.86579	7.18776	8.05215	7.69358	7.54012
MIR212	6.79806	6.29287	6.69586	6.66534	6.82503	6.96635	7.22057	6.15924	6.74083	6.65034	7.45575	7.12079	6.49135	6.45135	6.66033	6.94909	7.12443	6.78403	6.67086	6.5235	6.79002	7.1585	6.49135	6.54511	6.55009	6.34976	6.64594	6.82152	6.69633	6.52325	6.31824	6.65311	6.49865	6.58877	6.87106	6.70086	6.45044	6.62413	6.51415	6.57132	6.71097	7.15973	7.1548	6.09323	6.56396	7.32791	6.49318	7.2292	6.94677
AIFM2	5.60098	5.60139	5.31864	5.78869	5.64158	5.50252	5.33328	5.57608	5.61191	5.76521	5.04609	5.3742	5.36995	5.38394	5.41126	5.65389	5.48077	5.92515	5.73095	5.46589	5.61556	5.25017	5.70691	5.31514	5.65347	5.23863	5.38071	5.20105	5.16651	5.49197	5.4846	5.50862	5.52949	5.77794	5.382	5.79451	5.41587	5.69274	5.65013	5.80775	5.45092	5.29057	5.56506	5.71727	5.49811	5.48742	5.6845	5.68389	5.50438
LAMP2	9.98936	9.86931	10.0968	10.085	9.367	9.8135	9.56192	9.9365	9.55739	9.58371	9.71381	9.39609	9.80656	9.77401	9.49464	8.85558	9.54978	9.56894	9.77963	9.74237	10.059	9.56413	9.24739	10.118	9.50055	9.79692	9.98227	9.63866	9.88223	9.96321	10.172	10.1167	9.8135	10.4488	9.85861	9.98814	9.69643	9.91781	9.82033	9.85562	9.72162	9.64959	9.50653	9.62874	9.38874	10.3095	9.91781	9.61528	9.50205
ZFP36	8.98454	9.36161	9.15723	9.62143	8.96425	9.67918	9.23079	8.04514	8.55702	8.60582	9.77787	9.77401	9.09662	8.76975	9.55049	9.09875	9.44213	9.42123	9.15778	9.31627	9.44497	9.48799	8.70687	8.97433	9.95017	9.34807	10.0514	9.15554	8.90869	9.76544	9.01257	8.96425	9.27909	9.22769	9.027	8.96334	8.81397	9.97147	9.43864	9.4789	10.2179	8.79024	9.20252	8.55011	8.60094	9.37758	8.95717	9.24797	8.74825
PROM2	5.64168	5.50906	5.48482	5.813	5.53849	5.61535	5.76205	5.66168	5.86868	5.63338	5.99884	5.89263	5.71131	5.8544	5.93728	5.88281	5.66168	5.56419	5.55509	5.68637	5.48525	5.87106	5.5737	5.6467	5.79108	5.74421	5.62728	5.90648	5.76521	5.64626	5.53556	5.80417	5.88388	5.72156	5.67619	5.67595	5.71131	5.50819	5.4608	5.50927	5.77314	5.86624	5.78963	5.64254	5.66421	5.90582	5.67069	5.76735	5.95855
CHMP5	8.23092	8.15468	7.66988	8.38566	8.04431	8.86994	8.55702	8.72869	8.2136	8.1293	8.11254	7.8081	7.99109	8.29442	7.62255	7.5188	7.61291	7.66796	8.08074	8.24431	8.15653	7.77261	8.17469	8.38798	7.79676	8.19044	7.31924	7.47092	7.75504	7.53309	8.17029	7.84925	7.31539	7.89475	7.65686	8.33164	8.01026	8.08013	8.03137	9.0868	9.35834	8.20146	7.8521	8.35765	8.25729	8.19238	8.00457	8.9893	7.84739
CHMP6	7.83144	7.82529	7.88649	7.8192	7.65186	7.8353	7.46861	7.1928	7.3607	7.33981	6.9207	7.63768	7.25382	7.27574	7.27025	7.15752	7.27343	7.04528	7.32131	7.0748	7.19506	6.55279	7.4456	7.08022	7.13943	6.91884	6.91026	7.25788	7.01532	7.76165	7.47402	7.48775	7.20513	7.37461	7.30435	7.73463	7.58506	7.66224	7.58478	7.64306	7.83867	7.11859	6.8018	6.97445	7.5415	7.22332	7.0849	7.2978	7.16102
CAV1	5.51014	5.32293	5.31363	5.19736	5.63618	4.91783	4.81635	5.4608	5.34013	4.93153	5.23954	4.67175	5.10521	5.24716	5.06531	5.16823	4.89089	5.11306	5.37225	5.30594	4.80958	5.53353	4.98982	4.90462	4.6275	5.56038	4.70981	5.02687	4.67491	5.34398	5.34461	5.50927	5.02306	5.71045	6.23629	4.82803	5.77314	4.92863	5.39711	5.14037	4.72555	4.93436	5.1913	5.21231	5.14936	4.92693	4.88324	4.75849	4.87665
GCH1	8.38192	8.62075	8.17186	8.37293	7.87561	8.34786	7.98461	8.73319	7.95823	8.06942	8.3959	8.04431	7.9969	7.69881	7.49972	7.64011	8.2676	7.92586	8.15815	8.24559	7.76001	8.39909	7.67404	7.79758	7.87394	8.31199	7.45732	7.89475	7.94102	7.75283	7.76082	7.85437	7.82922	8.0138	7.90915	9.26051	8.48212	9.04479	8.20179	9.64198	9.34419	7.79163	8.20654	8.23971	8.39872	8.32241	8.05156	9.14473	7.49016
DAZAP1	7.77343	8.015	7.90349	7.91306	7.77988	7.44319	7.66905	7.62447	7.63794	7.70497	7.97299	8.07641	7.7298	7.98403	8.03164	8.10485	7.99602	7.83305	7.77371	7.83867	7.76711	7.92383	7.74954	7.62766	7.83667	7.80756	7.60454	7.72765	7.73091	7.72083	7.81393	7.64684	7.8125	7.60287	7.58284	8.19202	7.91446	8.03638	7.95764	7.79411	7.93256	7.93825	7.96412	7.61936	7.7762	7.78704	7.82893	8.015	8.09998
PIR	5.18662	4.80454	4.96851	5.53058	5.01709	4.92736	5.06682	4.90859	4.87276	5.18757	5.13108	4.90881	4.77562	5.12843	5.18726	4.45099	4.49224	5.01211	4.97225	4.84705	4.82329	4.9452	4.99761	5.25146	5.20687	4.94677	4.85528	4.83622	4.99045	5.07917	5.08177	5.10039	5.02975	5.21358	4.87023	4.98804	5.41488	5.12584	5.22663	4.95443	5.16823	4.60295	4.91253	4.48178	5.09644	4.59664	4.66293	4.94876	4.83114
FTL	11.3254	11.4046	11.2894	11.1306	11.0791	11.497	10.9593	11.1606	11.1471	10.8066	11.1696	11.1306	10.9849	11.2361	11.1652	10.9101	11.2745	11.0388	11.0876	11.0745	11.2407	10.8126	10.9132	10.8556	11.5026	11.4736	11.5026	10.8809	10.9629	11.3516	10.7891	11.2698	11.1606	10.8426	11.1265	11.3936	11.1138	11.2498	11.0836	11.4851	11.3516	10.6494	10.9307	10.7281	11.0233	10.7306	11.0708	11.0836	10.8809
HCAR1	3.98276	4.55195	4.85705	4.29274	4.2966	4.17925	4.26041	4.43027	4.24347	4.2721	4.32031	4.09436	4.59784	4.39745	4.44996	4.42131	4.21474	4.75334	4.13106	4.38412	4.52344	4.98305	4.61868	4.24091	4.3206	4.32932	4.91423	4.47676	4.13838	4.24833	4.57019	4.47929	4.36168	4.44674	4.58267	4.37231	4.02399	4.43053	4.40272	4.05937	3.69807	4.5007	4.39109	4.68571	4.6388	4.21733	4.34999	4.47572	4.04289
SLC16A1	6.96031	6.88015	6.51415	6.79713	7.0842	6.52763	6.84405	7.09814	8.43852	7.39366	6.17992	6.73247	7.15115	7.17799	6.72878	7.01437	6.55009	7.12202	7.2929	7.16305	7.05442	6.92282	8.91006	7.0682	6.7912	7.1088	6.61906	7.11833	7.39655	7.05814	7.30513	7.50986	7.17195	7.23978	8.67695	6.67249	7.25968	6.90295	7.11567	7.47246	7.2627	7.25253	6.84689	7.05319	6.89515	6.82034	7.07357	7.47638	6.89203
RRM2	6.60641	6.91774	7.15973	7.408	6.92715	6.83042	6.32488	7.30513	5.93819	6.19907	6.78888	7.09936	7.00269	6.79756	6.77328	6.95413	6.32271	6.46349	7.51962	7.05814	6.94581	6.55609	6.48089	6.42855	6.82131	6.66742	6.13193	6.29442	6.65101	7.27834	7.7561	7.09887	6.17106	7.1585	6.17349	8.81706	6.40996	7.13368	7.00125	6.66602	7.64037	6.77467	7.90349	6.70659	6.61164	8.02034	7.247	7.23128	7.26743
NR4A1	6.23562	6.33698	6.43782	6.28444	6.2146	6.19151	6.2577	6.18931	6.26122	6.23876	6.72088	6.41748	6.17171	6.01612	6.35261	6.13172	6.42238	6.3728	6.19954	6.28245	6.23519	7.23978	6.14813	6.08796	6.81169	6.27713	6.14587	6.20317	6.13415	6.37258	6.12388	6.2997	6.47017	5.95544	6.24866	6.53019	5.99409	6.91345	6.40768	6.28022	7.17097	6.54121	6.32844	6.09347	6.26009	6.40291	6.21936	6.51098	6.16571
RPTOR	7.18174	7.16375	7.40956	7.13916	7.48405	7.01437	7.09839	7.26016	7.13838	7.26016	6.9067	7.57878	7.20107	7.13419	7.4043	8.00339	7.34623	7.52229	6.94411	7.16202	7.14964	7.07504	7.60014	7.43859	7.49392	7.26743	7.30941	7.38818	7.84624	7.51907	7.31386	7.12956	7.88649	7.28672	7.11302	7.30969	7.2849	7.37562	7.28856	7.19456	7.1958	7.18022	7.0616	7.24132	7.48911	6.97493	7.23304	6.7336	7.21528
SREBF1	7.17947	7.24231	6.99977	7.27168	7.1439	7.07947	7.23128	6.9233	7.11302	7.1115	7.31978	7.29242	7.13197	6.93102	7.37101	7.52367	7.28829	7.2196	6.89323	6.9809	6.79598	7.31795	7.18624	7.01318	7.07751	6.94982	7.21909	7.2012	7.43964	7.47745	7.04084	6.92811	7.39655	7.25125	6.90365	7.25715	7.26719	7.47696	7.15383	7.36996	7.16278	7.20263	7.17073	7.05193	7.06915	7.19954	7.04554	7.15874	7.35278
SREBF2	7.88177	8.40784	8.36581	8.64645	7.39212	7.61728	7.92356	7.88708	7.59307	7.54491	7.67149	7.63161	7.69386	7.53257	7.86889	7.4358	7.65794	7.87058	7.48458	7.47878	7.69987	7.24359	7.68698	7.73695	7.85181	7.63984	7.72083	8.19709	7.88845	8.58939	7.94299	8.30235	7.96647	7.85797	8.17561	8.11685	7.99313	8.33535	8.19142	7.95321	7.75556	7.56564	7.67594	7.554	7.58364	8.25561	7.81865	7.86552	7.80222
FZD7	5.02442	5.47432	5.28882	5.15954	5.41273	5.395	5.31884	5.3534	5.59641	5.50543	5.66543	5.66609	5.34611	5.47155	5.51388	5.25718	5.7719	5.46916	5.33906	5.45736	5.3954	5.87061	5.1238	5.16165	4.79973	5.34717	4.97975	5.38223	4.92863	5.32142	5.00628	5.09666	5.06791	5.12034	5.21597	5.32464	5.15199	5.12075	5.26825	5.33884	5.31753	5.47683	5.72156	5.31884	5.23884	5.37035	5.29828	5.71603	5.50927
P4HB	10.4591	10.8333	10.7069	10.5285	10.0877	9.94668	9.96912	10.0123	10.0733	10.149	9.94554	10.085	10.059	10.1334	10.118	9.9514	10.1221	10.1377	10.0411	10.067	10.1279	9.78905	9.74857	9.77787	9.99287	10.0027	10.1141	10.1334	9.58933	10.7095	10.8333	10.4591	9.67671	10.4139	9.95822	10.9342	10.4468	10.4371	10.4749	10.0903	10.0552	10.1207	10.3823	9.9003	9.99644	10.4196	10.2808	10.1915	10.2482
NT5DC2	6.84091	7.57986	6.85309	7.23637	6.7932	6.54726	6.72969	6.57877	6.69722	6.49252	6.54713	6.29636	6.44977	6.62455	6.40311	6.35664	6.35156	6.60455	6.55099	6.44977	6.39533	6.12678	6.60344	6.39355	6.56349	6.51931	6.40247	6.3728	6.46842	6.77352	6.45019	6.74035	6.25964	6.65449	6.71902	6.57697	6.65945	6.69243	6.54899	6.2758	6.60684	6.55768	6.18035	6.28822	6.28198	6.44163	6.4751	6.59132	6.57155
BCAT2	7.28959	7.39186	6.81193	6.88935	7.20589	6.48424	6.73433	6.76846	6.79782	6.55499	6.55054	7.15458	6.75425	6.9034	6.79298	7.40268	7.23304	7.07824	7.03672	7.07133	6.72712	6.34254	6.6638	6.47261	6.61492	6.69633	6.56016	6.29905	6.09725	6.75752	6.83577	6.436	6.03954	6.38934	6.22203	7.16795	7.01559	7.10365	6.69839	7.00696	6.67086	6.50605	6.72732	6.78753	7.09523	6.73827	6.92596	7.14563	7.09767
PLA2G6	6.14114	6.25132	6.14114	6.2522	6.2491	6.20625	5.91537	6.24866	5.96029	6.1773	5.9865	6.22577	6.23293	6.29442	6.41108	6.72732	6.53085	6.56208	6.42549	6.34368	6.31983	5.94335	6.5651	6.25132	6.63174	6.24979	6.45135	6.12368	6.23968	6.20971	6.12495	5.81278	6.16372	5.80288	5.44282	6.08725	6.33744	6.22026	6.18513	5.98608	5.95191	5.97958	6.18329	6.58948	6.49318	6.15856	6.08384	5.8922	6.48448
PARK7	10.1886	10.2195	10.2355	10.0186	10.2402	9.93529	10.1154	9.92437	10.0798	10.2132	10.0642	10.2626	10.0785	10.3212	10.1886	10.4196	10.332	10.1476	10.1007	10.2007	9.77117	10.1532	9.58061	9.42396	9.31434	9.50576	9.28336	9.7512	8.83677	9.50947	9.61599	9.53911	9.0357	9.4661	10.0111	10.2179	10.1362	10.0552	10.0565	10.0075	9.94098	10.0915	10.0617	10.0063	10.1265	9.95257	9.99893	10.132	10.4272
FXN	7.75009	7.58312	7.83867	7.5893	8.08104	7.69828	7.80865	7.96558	7.94548	8.26861	7.9292	8.22901	7.97068	7.90522	8.2136	8.34007	8.42764	8.00814	8.22028	8.10759	7.91502	8.03224	7.94018	7.68024	7.93566	7.60206	7.54946	7.7914	7.3041	7.81751	7.62091	7.3835	7.74175	7.80892	7.65296	7.97825	7.69934	7.90263	8.10146	7.60123	7.89184	8.00517	7.92671	7.95349	8.03668	8.08794	8.03164	7.95996	8.53446
SUV39H1	6.16753	6.62789	6.41352	6.10996	6.37012	5.89658	5.85598	6.27001	6.33873	6.45593	5.68806	6.20887	6.34368	6.42348	6.41726	6.83927	6.30575	6.39914	6.50673	6.61397	6.4955	6.05862	6.15629	6.17776	6.29484	6.26906	6.02546	6.53241	5.90072	6.49135	6.54921	6.23049	5.84182	6.37082	6.07694	6.74288	6.25108	6.48332	6.33405	6.3593	6.63246	6.10953	6.51735	6.49158	6.47789	6.21641	6.56112	6.14813	6.7852
ATF2	9.27614	9.06903	9.15886	9.17112	9.07642	9.66187	9.30614	9.48232	9.31315	9.53072	9.34679	9.18234	9.30867	9.53767	9.24554	9.47251	9.29682	9.32397	9.38471	9.23548	9.34211	9.60658	9.63106	9.58451	9.5445	9.49097	9.47748	9.49025	9.73247	9.37287	9.4968	9.60576	9.64705	9.6049	9.75681	9.23373	9.02799	9.0321	9.12294	8.97198	9.31182	9.4551	9.57514	9.65771	9.42466	9.32202	9.24678	9.34994	9.53767
ACOT1	6.44321	6.65405	7.27808	6.72732	7.06386	6.70401	6.98742	6.8222	7.06431	6.59201	6.83302	6.58651	6.80534	7.03407	7.01658	7.25049	7.05841	6.97235	7.20031	7.04604	6.98232	6.94558	6.81596	6.56039	6.91998	6.54145	6.46842	6.52907	6.3452	6.60684	6.63038	6.78169	6.37568	6.98066	6.68558	6.98766	6.91004	6.80439	6.48959	6.84309	7.11003	6.65788	7.14866	6.83676	6.62608	7.09523	6.75776	7.39467	7.3246
ALDH3A2	7.80996	7.83144	7.91646	7.64847	7.49469	7.75477	7.57294	7.95513	7.66092	7.7718	7.49152	7.69328	7.88236	7.94493	7.62447	7.48194	7.76436	7.7298	7.85881	7.87221	7.93798	7.72571	7.71293	7.34937	7.86607	7.80395	7.55885	7.56316	7.63217	7.56289	7.81804	7.95063	7.74521	7.76795	7.5247	7.93712	7.84093	7.53203	7.74065	7.78953	7.65984	7.73802	8.03137	7.71782	7.75556	8.05918	7.93769	7.74925	7.87812
STK11	8.04399	7.86385	7.90999	7.81642	8.11715	7.64574	7.54122	7.42447	7.99602	7.65767	7.23689	7.78926	7.59903	7.56289	7.8225	7.76514	8.15945	7.65271	7.63161	7.70305	7.76795	7.27884	8.44064	7.29035	7.38302	7.35631	7.41722	7.50269	7.2722	7.69028	7.55594	7.50215	7.44088	7.61431	7.98489	7.73424	8.09334	7.90293	8.13773	8.19392	7.76194	7.82059	7.59096	7.43602	7.76027	7.70225	7.66308	8.09004	8.10611
FNDC5	5.23339	5.25951	5.35771	5.08436	5.52927	5.38071	5.21358	5.15369	5.47971	5.10473	5.5966	5.297	5.24259	5.20753	5.22184	5.42924	5.38029	5.1238	5.23729	5.51519	5.35555	5.37247	5.29504	5.36823	5.47218	5.56397	5.39182	5.40806	5.52121	5.49348	5.44261	5.4608	5.46763	5.17585	5.37397	5.15783	5.26367	5.17908	5.34866	5.28798	5.25423	5.30638	5.46482	5.30811	4.93349	5.23339	5.26633	5.39202	5.32765
CDH1	5.31191	5.10848	5.00933	4.93766	5.15934	5.16519	5.47155	5.19758	5.43673	5.09972	4.93173	5.04765	5.16256	5.10717	4.89735	5.07831	5.01085	5.18811	5.14037	5.23318	5.12075	5.00758	6.1226	5.10452	4.94221	5.06121	5.09972	4.86268	5.0749	5.17846	5.19433	4.79062	5.1107	5.08413	5.51241	4.88736	5.39795	4.97028	5.07941	5.52121	5.51893	5.26901	4.94587	5.11306	5.1704	5.0007	5.15498	5.14059	4.99327
NEDD4L	4.91423	5.27941	4.89436	5.25718	5.45695	5.39879	5.8562	5.77212	6.66494	5.41167	5.06531	5.09536	5.53764	5.42605	4.99327	5.04722	4.85339	4.82554	5.59723	5.3495	5.42966	5.00365	7.56991	5.47951	5.56332	5.59224	5.36864	5.32831	5.83235	5.5631	5.68138	5.56907	5.31213	5.17541	6.62045	4.98716	6.15695	5.03299	5.95855	6.32689	5.78048	5.25951	5.08049	5.21493	5.32615	4.94876	5.23706	5.31884	5.12361
BRD2	9.60158	9.39068	9.70871	9.39951	9.5853	9.39543	9.42685	9.44284	9.32714	9.5768	9.68336	9.81454	9.67224	9.61371	9.78339	9.9799	9.87348	9.63348	9.66281	9.59475	9.77401	9.83835	9.63599	9.65686	10.1306	10.1237	10.4215	9.8833	9.95936	9.82829	9.75775	9.63194	10.1547	9.51828	9.37956	9.60016	9.5467	9.66453	9.56036	9.55511	9.33037	9.52996	9.76342	9.60322	9.69471	9.71727	9.65115	9.40618	9.78539
BRD3	7.67649	7.67678	7.91306	7.67622	7.93256	7.7162	8.03193	7.60649	7.97911	7.83639	8.10669	8.03045	7.67121	7.39831	7.78317	7.88596	7.61757	8.08593	7.69135	7.74896	7.44689	8.04224	7.90178	7.76219	7.94075	7.83278	8.00401	8.31164	7.98448	8.09004	7.70521	7.97126	7.99198	7.75094	8.19648	7.36996	7.70521	7.43292	7.70115	7.55051	7.66634	7.89677	7.76514	7.61265	7.77818	8.06335	7.48831	7.56646	7.70331
BRDT	4.26818	4.44504	4.54042	4.30582	4.0947	4.12307	3.98113	4.08186	4.05321	4.1237	4.00535	3.89036	4.30283	4.21067	4.31919	4.37016	4.30044	3.95642	4.4656	4.36299	4.42182	4.01772	4.31867	4.4332	4.17895	4.00264	3.88205	4.40142	3.99675	4.18976	4.15946	4.28605	4.11409	4.57335	4.16254	4.25635	3.93435	4.28238	4.2704	4.24805	4.21853	4.18705	4.43343	4.07633	4.23942	4.44946	4.30044	4.30447	4.31646
DECR1	8.46906	8.63544	8.19648	8.46436	8.75317	8.47705	8.70353	8.56855	8.45356	8.3736	8.55324	8.4507	8.5816	8.70729	8.66485	8.52553	8.45394	8.46436	8.66243	8.49308	8.25102	8.46001	8.26928	8.64062	8.3237	8.36649	8.29213	8.20902	8.56623	7.9684	8.57594	8.1622	8.26559	8.23376	8.18562	8.63904	8.38396	8.23313	8.303	8.95237	8.6239	8.5593	8.29213	8.53332	8.68496	8.23281	8.40157	8.9624	8.50558
GLRX5	8.94378	9.27614	8.89033	9.03774	9.86208	8.71293	9.50505	9.26653	10.4572	9.33697	8.662	8.88935	9.34347	8.63101	8.40925	9.01355	8.86903	8.81966	9.0883	9.33761	9.43795	8.70819	11.3099	8.64451	7.93825	8.4273	7.7121	8.48102	7.75036	8.73539	9.27909	8.67899	9.027	8.78064	10.5095	9.11323	10.0424	8.88891	9.55592	9.98936	9.66281	9.65271	8.74381	8.3498	9.04233	9.03392	8.95281	9.07481	8.70353
NCOA3	9.51261	9.40347	9.43795	9.3941	9.66281	9.33234	9.61285	9.82924	9.57437	9.76342	9.96069	9.66187	9.77874	9.51179	9.8135	9.82033	9.6714	9.77594	9.73154	9.82644	9.57514	10.0915	9.94668	9.92668	10.2577	10.2973	10.289	10.3025	10.4852	10.0577	9.88008	10.2292	10.5769	9.85264	10.1253	9.24613	9.62539	9.28164	9.54144	9.38205	9.23906	9.66187	9.74593	9.99763	9.78905	9.22401	9.66803	8.76678	9.35572
NR5A2	4.75806	4.82214	5.08653	5.02265	4.8242	4.77358	4.46053	4.69486	4.79086	4.72276	4.67491	4.72743	4.62847	4.77792	4.95597	4.54859	5.10225	4.4626	4.75323	5.00848	5.02975	4.69394	4.72953	4.74881	4.7409	4.83136	4.6806	4.79883	4.7968	4.92408	4.71263	4.89304	4.52792	4.6725	4.84795	4.72483	4.77927	4.76293	4.7084	4.70371	4.54431	4.83664	4.51347	4.73833	4.76753	4.6451	4.54408	4.6725	4.79575
PANX2	7.19776	6.91797	7.15752	6.90295	7.10316	7.04726	7.25278	6.94677	7.23506	7.14563	7.47299	7.24359	6.85262	6.79232	7.24432	7.04479	7.46153	7.23978	6.94173	6.77841	6.93477	7.31671	6.72366	6.97661	6.64828	6.53154	7.04205	6.69976	6.69287	6.71074	6.75316	6.9182	6.82873	7.11762	6.9634	6.92139	7.07824	7.02853	7.11688	6.93243	7.04627	7.30994	7.22768	6.67343	7.0242	7.48219	6.95149	7.22181	7.22307
TFAP2A	5.52458	5.37225	5.23125	5.17235	5.47452	5.16289	5.39288	5.14715	5.09167	5.06615	5.03145	5.20926	4.96809	5.14541	5.34738	5.10171	5.25552	5.32464	5.2648	5.12518	5.18403	4.91328	5.22559	5.00998	5.14869	5.18683	5.23576	5.01128	4.96017	5.17085	5.02442	5.27749	5.16144	4.99371	5.20903	5.42035	5.1632	5.45286	5.43968	4.91352	5.2762	5.05944	5.29121	5.14824	4.85887	5.28136	4.92164	5.27749	5.18039
CP	3.57087	3.43183	3.70935	3.5825	3.7141	3.90067	3.67372	3.95144	3.56175	3.70345	3.817	3.6943	3.40408	3.60036	3.47615	3.23939	3.59785	3.76199	4.10397	4.00264	3.74211	3.60648	3.84833	3.87745	3.7909	3.87705	3.66138	3.8188	3.49941	3.85002	4.10753	3.87323	3.79798	3.74106	3.62545	4.12521	3.57536	3.91662	3.50357	3.67143	3.49731	3.54652	3.63662	3.60276	3.67812	3.88584	4.0294	3.65185	4.3301
ARF6	9.74764	9.44497	9.40142	9.3974	9.47467	9.23373	8.93332	8.983	9.09712	9.24964	9.0453	9.38471	9.34486	8.89629	9.03975	9.51545	9.67224	9.48163	9.52711	9.5293	9.53685	9.14988	9.10715	8.80062	9.16605	9.23548	8.59546	9.14306	8.67899	8.56013	8.97045	9.3636	8.8972	9.28101	9.12131	9.8223	9.39006	9.51545	9.25872	9.44353	9.61599	9.16722	9.47321	9.24497	9.42396	9.65355	9.50729	9.25748	9.51967
GDF15	5.45569	5.6921	5.75407	5.48329	5.92259	5.59873	6.47833	5.78739	6.40158	5.92973	6.07629	6.00076	5.81641	5.46523	5.9241	5.66543	6.03484	6.05748	5.68368	5.60878	5.69231	5.69059	6.56575	5.51434	5.55428	5.84684	5.73224	5.91779	5.90909	5.55659	5.75535	5.72987	5.49459	5.50948	6.33852	5.80996	5.79108	5.43257	5.81257	6.1501	6.12631	5.81491	5.82586	5.54777	5.64191	6.14722	5.15975	6.16038	5.88717
ABHD12	8.29807	8.07672	8.13329	7.83838	8.11161	7.79516	7.89417	7.80865	7.79732	7.86357	8.03077	7.92247	7.92151	7.85692	7.93453	7.92098	8.14994	7.96757	7.85718	7.93229	7.84093	8.03959	7.79385	7.60233	7.86357	7.95292	7.80996	7.98373	7.78732	7.95321	7.89359	7.91084	7.6996	7.75227	8.05563	8.11286	7.99229	7.83004	8.10641	8.12529	7.83114	8.05477	8.06035	7.79621	8.0135	8.10268	8.00581	8.12744	7.92216
PPP1R13L	6.29068	6.35862	6.36017	6.34186	6.37103	6.35597	6.63659	6.37636	6.51485	6.48025	7.0309	6.78121	6.59804	6.57899	6.59179	6.66101	6.6888	6.58334	6.41748	6.46016	6.29948	6.60825	5.94445	5.93215	6.22377	6.41265	6.29356	6.37797	6.04395	6.27398	6.17753	6.3158	6.08252	6.23339	6.41376	6.46573	6.47239	6.30845	6.32423	6.33829	6.29484	6.83555	6.79025	6.47768	6.44139	6.94508	6.45995	6.94958	6.39334
TFAM	8.6802	8.38157	8.28457	8.40574	8.50853	8.76885	7.97768	8.5566	8.35673	8.7587	8.28551	8.17501	8.63983	8.4719	8.16557	8.42305	7.97502	8.37399	8.81791	8.62747	8.12284	8.49935	8.25003	8.43989	8.18065	8.4924	7.554	8.20408	8.38054	8.22966	8.55087	8.01974	7.89075	8.52991	8.42906	8.36715	8.57889	8.18947	8.57966	8.41236	8.62941	8.2149	8.18947	8.83415	8.98982	8.21623	8.72248	7.59256	8.25531
KDM3B	9.49753	9.50205	9.6303	9.52783	9.44824	9.31121	9.64791	9.53294	9.43303	9.39543	9.69819	9.61528	9.45296	9.45024	9.80461	9.58133	9.46822	9.64959	9.4968	9.53072	9.63688	9.80361	9.7862	9.91781	10.1404	9.83533	10.1646	9.91672	10.1032	9.76921	9.62616	9.84539	10.2211	9.92437	9.62874	9.28893	9.37418	9.49753	9.40751	9.34679	9.17008	9.55958	9.64364	9.31434	9.42326	9.69471	9.47536	9.17451	9.41574
AHCY	8.05389	8.02178	8.28852	8.06972	8.32004	7.70251	7.84064	7.4568	7.67347	7.84429	7.85408	8.25961	7.98551	7.76514	7.83059	7.94608	7.96588	8.08885	7.82722	8.01589	7.80166	7.70225	7.58478	7.63768	7.3568	7.50081	7.54278	7.25253	7.30941	7.77958	7.9388	7.32819	7.05814	7.59042	7.38402	8.50308	7.95121	8.3795	8.15499	8.03407	8.17962	7.7589	7.79969	7.71237	7.99289	8.12169	7.95292	7.96757	7.9794
IDH2	9.21528	9.367	9.20367	8.87995	9.22222	8.62587	8.65208	8.7278	8.75947	8.90503	8.47229	9.0473	9.12621	8.76385	8.81791	9.17396	9.3512	9.0519	8.96012	9.01157	8.80839	8.55702	8.63506	8.33974	8.55702	8.54147	8.29309	8.59287	8.03812	8.95192	8.99627	8.70602	8.33873	8.66523	8.68936	9.77594	9.15606	9.20651	9.0504	9.55881	9.19959	8.96055	9.18641	8.83061	9.04336	8.98497	9.18922	9.20484	9.15217
PPARA	6.58811	6.20091	6.1441	5.98183	6.03846	6.40608	5.96205	6.26301	6.1613	5.98542	6.5195	6.45811	6.33585	6.26565	6.40768	6.53397	6.29796	6.19219	6.43803	6.29548	6.07694	6.61061	6.30331	6.08863	6.76982	6.55632	6.57942	6.75139	6.70359	6.50109	6.40768	6.41532	6.71761	6.72642	6.27912	6.41174	6.33094	6.22225	6.18055	6.28532	6.24329	6.08702	6.27153	6.58925	6.36173	6.239	6.43102	6.08474	6.26233
NOS2	5.41867	5.62015	5.65432	5.49749	5.50461	5.61297	5.8401	5.46313	5.38158	5.46785	5.5824	5.41488	5.36372	5.42457	5.52629	5.46503	5.52908	5.38092	5.4857	5.34032	5.36481	5.58973	5.43323	5.47641	5.37441	5.36285	5.307	5.40052	5.53722	5.34971	5.30831	5.52003	5.51982	5.28412	5.33972	5.36951	5.41447	5.32615	5.6054	5.53974	5.54943	5.35253	5.61744	5.40806	5.3762	5.73287	5.58808	5.54631	5.35253
SIAH2	8.20748	8.30111	8.10086	8.32576	9.02002	8.50411	8.96334	8.41169	9.37353	8.57334	8.71763	8.77983	8.32074	8.30111	8.45645	8.4223	8.46256	8.54778	8.23281	8.57334	8.55855	8.67656	9.55119	8.29213	8.09245	8.27826	8.16684	8.85192	8.09516	8.66766	8.33535	8.5883	8.62663	8.48062	9.72877	8.18222	8.6601	8.2156	8.70353	9.09767	8.70272	8.72284	8.1622	7.82893	8.12315	8.58557	8.20683	8.79672	8.46839
RELA	8.3512	8.67246	8.74465	8.29505	8.43189	8.35638	8.52123	8.01798	8.22998	8.20961	8.59742	8.6173	8.37538	8.21747	8.5168	8.69253	8.72169	8.47229	8.34393	8.3532	8.37012	8.2961	8.39296	8.11808	8.55741	8.31905	8.33437	8.19865	7.90263	8.57038	8.09724	8.23092	8.2099	8.22838	8.07156	8.49714	8.63424	8.79113	8.63466	8.59363	8.41623	8.29049	8.35799	8.11129	8.48026	8.61649	8.41554	8.43697	8.6235
VDR	6.78028	7.08393	6.93074	7.0098	6.32182	6.87535	6.53219	6.37591	6.46641	6.66925	6.74684	6.72318	6.59064	6.59982	6.74356	6.17708	6.28576	6.38358	6.30731	6.5548	6.64187	6.59318	6.61005	6.91073	7.30765	7.24627	6.70729	7.01077	6.92186	7.24381	6.97805	7.00003	6.9067	7.25508	6.66101	6.82244	6.68305	7.15898	6.39091	6.9276	7.1159	6.59527	6.30822	6.23385	6.53716	7.24603	6.68138	7.14004	6.14677
NEDD4	6.06725	6.68761	6.72993	7.79086	5.84076	6.59982	6.73943	7.0682	5.80625	6.21505	5.96183	6.02902	6.02075	6.62651	5.8304	5.78523	5.48971	6.01872	6.30868	6.44208	6.58334	6.01147	6.55768	7.19821	6.09454	6.21687	6.78334	6.62022	7.34912	6.65539	7.38558	6.39622	6.34609	7.42604	5.75428	6.40518	6.16642	6.73433	6.28843	5.74833	6.73384	5.97391	5.96983	6.73479	6.22825	7.1558	6.48538	6.53939	6.37797
PRDX1	9.47251	9.50947	9.27499	9.31687	9.41903	9.40964	9.29866	9.11695	9.57847	9.17396	9.18588	9.43652	9.34929	9.65115	9.388	9.30116	9.50947	9.29015	9.45575	9.35902	9.03876	9.20421	9.17059	8.66642	8.71275	8.99522	8.62038	8.68454	8.67736	8.47267	8.54521	8.78501	8.30111	8.60582	9.10023	9.30994	9.30931	9.14473	9.2521	9.49536	9.41443	9.33957	9.3125	9.27556	9.42052	8.86185	9.13223	9.68416	9.43519
AR	5.76755	5.41467	5.67993	5.59573	5.76862	5.89456	5.70963	5.7513	6.09057	5.9927	5.9067	5.9027	5.63745	6.08144	5.73473	5.88193	5.90382	5.79859	5.78716	5.7752	5.52564	5.93749	5.6482	5.87789	5.90404	5.94067	6.08926	6.64804	6.457	5.82072	6.12746	6.25355	6.01546	5.90494	5.84856	5.43257	5.70372	5.48206	5.64148	5.52202	5.82141	5.82477	5.71664	6.01123	5.33627	5.72665	5.81237	5.87192	5.83062
MTF1	8.2749	8.54444	8.40157	8.81267	8.37848	8.66282	8.98982	8.53822	8.23565	8.04867	9.15886	8.69494	8.26456	8.44102	8.69172	7.87308	7.92556	8.26026	8.21623	8.20622	8.51791	8.54335	8.29213	8.48283	9.09972	8.83233	8.64021	8.46546	8.78546	8.23695	8.33873	8.64605	8.30336	8.65131	8.09752	8.47521	8.03638	9.2822	8.31266	8.7111	8.75908	8.15716	8.12681	8.12744	8.08504	9.02554	8.13627	8.80186	8.22414
COPZ1	9.73877	9.94318	9.87685	9.51764	9.78447	9.98337	9.77117	9.98814	10.0123	9.90572	9.48723	9.69643	9.9135	10.491	10.0707	10.1019	10.004	9.97258	10.1944	10.1126	10.2148	9.91146	9.90244	9.50799	9.46539	9.86319	9.01257	9.42826	9.25686	9.62379	9.54065	9.64959	8.92064	9.62539	9.75585	9.68174	9.98814	9.56894	9.95017	9.73703	9.93529	9.99171	9.99171	10.1931	10.21	9.61841	9.94098	10.3623	10.4215
NUPR1	5.93485	6.24573	6.31712	6.04128	5.68533	5.39647	6.13955	5.55761	5.60139	5.76332	5.88671	5.77273	5.48249	5.54777	5.67575	5.72263	5.57732	5.41273	5.67872	5.38926	5.80096	5.76457	5.86099	5.61764	5.64211	5.81085	5.78695	5.79919	5.49541	5.83516	5.64626	5.67237	6.00787	5.89178	5.93084	5.83796	5.76735	6.24351	6.03821	5.84788	5.5108	5.66819	6.03846	5.35058	5.8656	5.6921	5.74147	5.99711	5.63553
USP35	6.45723	6.47443	6.30486	6.52207	6.26637	6.17818	6.32229	6.01743	6.24193	6.23073	6.25175	6.32047	6.05289	6.23808	6.0584	6.55586	6.40975	6.39981	6.51168	6.4798	5.81173	6.21731	6.1062	6.03036	6.40723	6.15629	6.13286	6.218	6.44665	6.44455	6.20561	6.30913	6.38089	6.07131	5.77898	6.29749	6.26098	6.45287	6.22509	6.15629	6.0823	6.10155	6.29068	6.22825	6.28486	6.09977	6.16397	6.15437	5.96828
PARP1	9.28951	8.93287	9.19959	8.9752	9.55194	8.70102	8.82662	9.35902	9.27307	9.42826	9.04029	8.93762	9.48799	9.18009	9.33234	9.66882	9.4151	9.41034	9.74321	9.71134	9.21699	9.24203	9.32264	8.93665	8.93762	9.10988	8.91877	9.00321	8.83318	8.9624	9.22832	9.10715	8.80714	8.73319	9.13386	9.54898	9.5535	9.46822	9.55432	9.22099	9.06593	9.38471	9.50576	9.73969	9.76342	8.82051	9.7252	8.73917	9.52112
PARP2	6.78728	6.88135	6.82599	6.87746	6.97284	6.58582	6.42174	7.24159	6.91929	7.17697	6.55699	6.572	7.07306	7.15802	6.48355	7.31046	6.52624	7.079	7.17619	7.31671	7.03066	6.8171	6.96393	7.00768	6.63475	6.97757	6.37459	6.72993	6.55499	6.87608	7.16399	6.44731	6.22848	6.64873	6.47609	7.18224	6.89372	6.82969	6.9034	6.71819	6.90526	6.96771	7.01875	7.36331	7.13916	6.48355	7.21781	6.41861	6.71031
PARP3	6.1704	5.95432	6.06213	6.17571	5.9945	6.08817	6.17797	6.03685	6.02143	6.14296	5.72219	5.88832	5.96828	5.66778	5.8981	6.30868	6.50648	6.05768	6.00409	6.20798	6.15901	5.95698	6.47874	5.95236	6.60873	6.35328	5.83302	6.09839	5.98871	5.9995	5.80756	5.81194	5.87874	6.12516	6.39489	6.44163	6.27068	6.36705	5.8445	6.73943	6.80323	5.85292	6.19219	6.28165	6.0225	6.27489	6.15765	6.28888	6.31649
PARP4	9.37353	9.3756	9.71727	9.70606	9.35444	9.16834	9.71829	9.94787	9.24739	9.54527	9.70606	9.50276	9.43864	9.49464	9.60888	9.41836	8.55582	9.46132	9.40618	9.50357	9.6404	9.06953	9.72341	9.91566	10.1141	9.94098	9.95017	9.61129	10.0565	9.51892	9.60658	9.74941	9.63781	9.86426	9.08781	9.40964	9.33828	9.29267	9.31627	9.43724	9.24857	9.55432	9.6749	9.61673	9.44424	9.89289	9.29384	9.34281	9.50055
PARP6	8.34883	8.08504	8.42451	8.15154	8.27995	8.19648	8.33025	8.28254	8.3532	8.4611	8.40303	8.50083	8.30173	8.4428	8.5816	8.58203	8.62468	8.55358	8.26456	8.28389	8.47848	8.50121	8.59624	8.56855	8.92155	8.59062	8.78501	8.45322	8.76975	8.63581	8.2676	8.5763	8.95475	8.15945	8.08532	8.03137	8.29278	8.26861	8.28884	8.02034	7.72246	8.42194	8.39728	8.39978	8.23247	8.38872	8.43467	7.88567	8.50378
PARP8	9.49978	9.18009	9.14583	9.22222	9.26116	9.68508	9.52404	9.54527	9.40282	9.74941	9.83835	9.47321	9.745	9.77307	9.70435	9.62702	9.26591	9.45024	9.37287	9.26468	9.76248	9.80561	9.74321	10.2275	9.72696	9.80263	10.1085	9.70776	10.3248	9.60888	9.94668	9.58451	9.83835	9.67405	9.13603	9.31121	9.50129	9.21002	9.19725	9.30994	9.28772	9.76342	9.89393	10.0052	9.46054	9.65857	9.73154	9.59017	9.69471
PARP9	8.76634	8.98982	8.55202	9.01058	8.41169	8.78635	9.32202	9.8474	8.79585	8.62156	9.84539	9.68508	8.66523	8.89349	8.92247	8.464	8.95144	8.50411	8.78763	9.28036	8.69494	9.05966	9.02748	9.22889	9.40964	10.0824	8.77693	9.26411	9.27731	8.52518	8.84521	8.8394	8.80579	8.40784	8.43781	9.88008	8.66562	9.68174	8.61811	10.7095	10.3805	8.78588	8.84033	9.29622	8.94047	9.2521	9.33636	10.5658	9.01798
PARP10	7.55215	7.51401	7.66362	7.42472	7.3718	7.15434	7.44771	7.11859	7.18322	7.32356	7.6843	7.66933	7.50351	7.26997	7.42139	7.70469	7.93367	7.48275	7.41957	7.53932	7.42552	7.5842	7.33388	6.98742	7.03407	7.46441	7.47429	7.53124	7.26592	7.44906	7.26397	7.39628	7.38277	7.36199	7.32131	7.89594	7.71451	7.93853	7.66224	8.6306	8.00249	7.44423	7.31951	7.30225	7.64961	7.64359	7.66796	8.27726	7.89047
PARP11	6.86944	6.73691	6.28958	6.26797	6.62969	6.64368	6.17413	7.00768	6.88679	6.96009	6.71761	6.50743	6.58997	6.98425	6.74381	7.14563	6.44755	6.7169	6.90316	7.02127	6.68184	7.0492	7.408	7.31978	7.29215	7.41195	7.45917	7.33156	7.54436	6.72485	7.0091	6.72575	7.38689	6.8995	6.77537	7.0594	6.79048	6.57807	6.50334	7.71645	7.62119	6.62696	6.84187	7.23663	6.80604	6.35241	6.84333	7.09727	6.60729
PARP12	8.19078	8.03668	8.13484	7.89623	8.13773	7.77317	7.81642	8.72533	8.13053	8.21084	8.49489	8.61188	8.22414	7.90944	8.13329	8.34393	8.45573	8.16343	8.05535	8.49789	7.92383	8.34214	8.1509	7.79732	8.41488	8.66523	8.23532	8.40541	8.30735	8.25396	8.12169	7.98875	8.35086	7.68669	7.71293	8.99037	8.27228	8.418	8.46798	9.85759	9.04079	8.11895	8.662	8.54778	8.42803	7.96923	8.38764	8.99522	8.50634
PARP14	9.13551	8.513	8.60544	8.3163	9.1115	8.35392	8.58634	10.0877	8.82705	9.04785	10.2692	9.55432	9.18352	8.94478	9.13166	8.69373	8.91141	8.89764	9.0012	9.51967	8.89488	9.94787	9.57359	9.16277	9.69819	10.3789	9.6749	10.3041	9.78539	9.10291	9.15101	9.50276	9.92884	8.46365	9.08272	10.0098	9.08578	9.54219	9.1251	11.0036	10.1141	9.1399	9.20948	9.64536	9.48232	8.63305	9.5353	10.1377	9.14583
PARP15	7.35915	6.67869	7.20414	7.12104	8.51563	6.78242	7.05841	8.28978	7.80756	8.02696	7.91084	6.94677	7.94893	7.47015	8.03407	8.34639	7.98902	8.25133	8.27793	8.45322	7.98551	8.31567	8.76074	8.59137	8.45755	8.3237	9.19271	8.48645	8.80626	7.98958	8.46471	8.27625	8.86136	7.29371	8.32609	7.59147	8.02297	7.64601	7.70571	7.67622	7.12727	7.70276	8.42051	8.68454	7.85127	6.18126	8.54444	6.08274	7.8742
PARP16	7.34288	7.352	7.49629	7.11078	7.40638	7.42269	7.8401	7.63416	7.33336	7.69195	8.05861	7.62577	7.31695	7.62201	7.96784	7.91168	7.34573	7.58478	7.70276	7.69828	7.82438	7.7981	7.71892	7.83667	8.06881	7.46362	8.015	7.64414	7.52257	7.43056	7.37021	7.35753	7.74148	7.87614	7.10517	7.39546	7.49309	7.63386	7.89895	7.23877	7.57771	8.05303	7.62037	7.69636	7.68189	7.63416	7.46886	6.92883	7.98084
PDSS2	6.17549	6.73619	6.41904	6.37907	6.32139	6.37193	5.35444	6.55951	6.08905	6.35283	5.60118	5.5697	5.90738	6.53065	5.54923	6.26818	5.74744	6.38911	6.45265	6.59297	6.41306	5.98542	6.29199	6.10485	6.16753	6.58054	6.25333	6.09036	6.56816	6.49599	6.61762	6.21981	6.32711	6.4385	6.15077	6.26122	6.02902	6.41352	6.4281	6.28377	6.53556	5.48329	6.01503	6.91148	6.22623	5.93663	6.59874	5.55957	5.74966
TXN	8.98103	9.51967	9.34994	9.99644	9.30306	9.93992	9.9135	9.58933	9.4124	8.96566	9.66019	9.30116	9.54594	9.68673	9.83222	8.60094	8.88043	9.47187	9.29267	9.59856	9.62466	8.75991	8.67365	9.93879	9.21757	8.57783	9.33636	8.17531	8.65766	8.70902	9.82737	8.14198	8.16934	9.19324	8.16967	9.41836	8.9825	9.61129	9.39984	9.2361	9.7164	9.3941	9.3756	9.07535	9.07273	9.74676	9.38734	10.11	9.82136
SENP1	7.59013	7.63578	7.69135	7.60316	7.81892	8.09546	7.91816	8.10328	7.99659	7.95738	7.66988	7.73584	7.80609	8.07274	8.00517	7.96111	7.53724	7.91026	7.8521	7.92586	7.74925	8.13116	8.02904	8.05095	7.99719	8.13868	8.07219	8.43606	8.14076	8.33839	8.16812	8.18313	7.86607	8.08042	8.27658	8.07736	7.58956	7.59959	7.65794	7.63768	8.11411	7.91334	8.02495	8.0865	7.73119	7.43445	7.94269	7.96588	7.93566
MIR190A	2.86163	2.75014	2.73489	2.98083	2.65137	2.65864	2.72142	2.94702	2.65864	2.73984	2.85114	2.75775	2.67802	2.86967	2.73222	2.77929	2.70442	2.85114	2.73984	2.60261	2.76272	2.81803	2.65494	2.87349	2.87757	2.76989	2.85761	2.75014	2.76025	3.11026	2.72142	2.71883	2.75554	2.76762	2.7651	2.78186	2.85761	2.69863	2.64454	2.63044	2.64818	2.89474	3.02332	2.78673	2.84331	2.90958	2.64818	2.75014	3.0203
FGF21	5.24326	5.19972	5.0529	5.10016	5.03212	4.78917	4.9212	4.88712	5.09103	5.18662	5.03166	5.20061	5.13321	4.91129	5.02349	5.01236	5.18274	5.09081	4.84594	4.85247	5.11604	5.12777	5.13607	4.72555	4.62154	4.87707	4.96672	4.77971	5.05815	4.95642	4.90352	4.87046	4.80228	5.047	5.14301	5.22728	5.0448	4.97931	4.94941	5.12734	4.74673	5.13741	5.0291	4.71357	5.01494	5.22708	4.95727	5.14429	4.86135
CREB1	10.1019	9.81737	9.96912	9.70435	9.86624	10.2053	9.86426	10.2973	10.0173	10.0617	10.3162	9.93879	10.0274	10.1706	10.1433	10.0719	9.93203	9.90679	10.2386	10.2592	10.2228	10.2907	10.3371	10.4749	10.5548	10.3698	10.5462	10.1504	10.5219	10.2325	10.2416	10.3143	10.4196	10.3196	10.2774	9.8833	10.1294	9.99402	10.0186	9.88223	9.95257	10.2498	10.0695	10.2725	10.0463	9.93308	10.1433	9.72696	10.1306
CREB3	7.28391	7.24408	6.97329	7.27049	7.06938	6.95362	6.8481	6.89587	6.79298	6.85118	6.87297	6.71235	6.95584	7.1553	6.85548	6.89783	6.77077	6.79232	6.95677	6.86903	7.01484	6.63082	6.87129	6.99299	7.18523	7.13916	6.87463	6.49388	6.72248	6.7505	6.86712	6.9207	6.42238	6.90504	6.59132	6.94076	7.10158	7.36969	7.09863	7.32661	7.12779	6.60802	6.935	7.01996	7.27443	6.68115	7.14018	6.97402	6.79851
CREB5	6.62254	7.16501	7.09987	7.2929	6.56616	7.34288	7.64932	6.61027	6.63866	6.27068	7.71699	6.78311	6.33163	6.72222	7.02738	6.28777	6.28465	6.49841	6.49599	6.56976	6.78613	7.1635	6.83626	8.02636	8.07672	7.45628	8.15815	7.14841	8.28683	7.02178	7.3115	7.03649	7.89475	7.13246	6.97306	6.18035	6.47676	7.26616	6.65334	6.89031	7.07947	6.50832	6.21483	6.33585	6.20908	6.86248	6.28733	6.9809	5.65732
MIR130B	4.76941	5.24017	5.48931	4.95486	4.97051	4.64677	4.79905	4.98692	4.77426	4.8889	4.77838	4.82033	4.94305	4.72531	5.12272	4.93789	5.18171	4.72648	4.99674	4.68457	4.90618	4.81966	5.25271	5.16934	5.23576	4.90237	4.91965	4.84549	5.37533	4.87298	4.86711	5.071	4.88582	5.08523	4.62847	4.71594	5.19195	5.19692	4.88866	5.00198	4.38183	4.90214	5.01799	4.62409	4.67399	4.85411	4.94748	5.05944	5.01363
BEX1	6.36617	6.47561	6.91073	6.63453	6.83788	6.76377	6.77352	6.61397	8.49826	7.11201	5.42736	6.11448	6.60618	7.53877	6.99299	6.62434	6.48561	7.13739	6.47217	6.70588	6.88795	7.67784	5.96898	7.48911	4.72768	6.54854	5.7769	7.23955	5.48525	6.93922	8.45034	7.50133	6.36196	7.01682	9.30687	6.97422	6.65676	6.05461	6.87535	6.15586	7.00944	6.33873	6.81263	5.97134	5.95524	6.7341	6.32644	6.5403	6.8896
FABP4	3.753	3.5747	3.74758	3.85185	3.42073	3.59493	3.55389	3.77839	3.51292	3.43572	3.5884	3.73049	3.84611	3.87409	3.55645	3.56564	3.96847	3.68089	3.61015	3.854	3.7984	3.99818	4.14155	3.8062	4.0726	3.88205	3.65646	3.70242	3.58457	3.51794	3.98313	3.45975	3.92538	3.8146	3.85839	4.02291	3.77457	3.70031	3.86518	3.53091	4.0294	3.54919	3.48728	3.82423	3.65646	3.5234	3.49446	3.6603	3.56301
AKT1S1	7.29035	7.483	7.71237	7.17524	7.26841	7.27682	7.47015	7.0807	7.25968	7.10857	7.49655	7.38508	6.97468	7.20921	7.40825	7.17722	7.67511	7.33518	7.17397	7.29858	7.5143	7.44451	7.42373	7.0594	7.4014	7.10392	7.12675	7.36563	6.87081	7.3607	6.85525	7.30174	7.24627	7.41033	7.62847	7.14062	7.15728	7.53229	7.2196	7.25073	7.35753	7.24181	7.33051	6.89444	7.05666	7.73147	7.166	7.55051	7.68921
MLST8	7.57717	7.65099	7.73312	7.56477	7.95764	7.68892	7.75973	7.4381	7.72515	7.73906	7.81478	7.93909	7.60564	7.62847	7.8053	7.86684	7.86441	7.88875	7.5735	7.63681	7.51719	7.66224	7.4657	7.28267	7.28532	7.36538	7.44142	7.24902	7.13612	7.59847	7.29242	7.35174	7.18047	7.44268	7.46019	7.88484	7.81723	7.72111	7.79489	7.56374	7.71157	7.73398	7.44957	7.49815	7.60508	7.74869	7.65127	8.00517	7.89131
TYRO3	5.48525	5.60436	5.74064	5.73775	5.61556	5.50927	5.78963	5.1965	5.56484	5.32916	5.76228	5.47115	5.19217	5.40165	5.28199	5.79795	5.49851	5.6054	5.56079	5.46293	5.55509	5.63783	5.70814	5.32337	5.5108	5.17499	5.61993	5.34674	5.14429	5.53889	5.50438	5.33586	5.48931	5.49327	5.78984	5.37397	5.92973	5.64103	5.61276	5.66381	5.52384	5.50862	5.43154	5.26612	5.43177	5.49646	5.27468	5.49012	5.41717
SIRT6	7.3084	7.39707	7.34991	7.39106	7.24334	7.17672	7.10365	6.94508	7.11959	6.94816	7.22208	7.30435	7.03814	7.00148	7.06259	7.1315	7.63656	7.28698	6.99929	7.16526	7.16998	7.00792	6.96987	6.88297	7.02523	6.83699	6.95032	6.75682	6.66101	7.04452	6.97851	6.95964	6.7341	6.99488	6.76118	7.1439	7.06114	7.34649	7.07997	7.29935	7.12152	7.06604	7.01152	6.90099	7.16202	7.41114	7.15091	7.61485	7.26817
TMSB4X	11.9459	11.837	11.789	11.7987	12.2271	12.103	11.9589	11.9839	12.117	12.0232	12.1639	11.9002	12.2271	12.0751	12.0619	12.0105	11.8172	12.0232	11.7693	11.8788	11.6152	12.1788	11.5726	11.8269	11.6847	11.9124	11.9839	11.9237	11.6088	11.7512	11.837	11.8572	11.9002	11.8079	12.103	12.0751	12.103	11.7427	12.117	11.789	12.1639	11.9969	12.0619	12.0366	12.0751	11.7427	12.0492	11.8889	11.7512
TMSB4Y	6.09454	6.69083	6.46416	6.5119	7.09715	7.00485	6.72248	6.97084	6.94244	5.68119	5.73473	5.90182	5.91152	6.83676	6.00787	6.24259	5.73691	5.99202	5.61595	5.93171	6.66404	6.00409	6.77236	5.89178	6.39801	5.83366	6.82714	5.79088	5.52734	6.54214	5.86693	7.01367	5.62602	6.18975	6.08905	5.70943	7.12571	6.31449	6.64987	6.5756	6.73316	6.66217	6.41153	5.8939	5.71664	5.5099	5.85206	6.23808	5.94776
KIF20A	5.28029	6.30731	5.70478	6.08474	5.41568	5.29418	4.66743	5.90843	4.77949	4.94221	4.947	4.91242	5.46377	5.67092	5.17455	5.24783	4.84323	5.02799	5.362	5.76714	5.58788	5.04395	5.42924	5.66358	5.50775	5.64317	4.94587	5.29786	5.06904	5.83214	6.33045	5.65013	4.73929	6.22354	4.85386	6.89612	5.13192	5.85183	5.45308	4.96893	6.02675	5.10171	6.15347	5.24694	5.23687	6.17664	5.90843	5.78381	5.76587
ECH1	11.0464	11.1183	11.0791	10.7018	10.9069	10.7835	10.6766	10.8096	10.8524	10.9745	10.5394	10.8303	10.7439	10.8779	10.602	11.0745	11.1183	10.9342	11.0791	11.0233	10.7835	10.3823	10.7281	10.2793	10.5136	10.3353	9.82829	10.1019	9.52038	10.5439	10.4711	10.8457	9.98337	10.6204	10.479	10.9521	10.8809	10.7718	10.8969	10.664	10.481	10.5725	10.9521	10.8066	11.1183	10.9629	10.8809	10.7415	11.0347
ETV4	5.27041	5.48438	5.25616	5.72241	5.54338	5.09302	5.52041	5.11992	5.45612	5.37182	5.67891	5.14257	5.51961	5.09385	5.5824	5.56376	5.54422	5.41507	5.4104	5.39965	5.47197	5.24017	5.95524	5.09753	5.41761	5.30976	5.21926	5.07343	5.25507	5.24932	5.39433	5.27555	5.17713	5.1704	5.45132	5.46101	5.48655	5.69554	5.64647	5.34655	5.54122	5.71963	5.26065	5.34696	5.22884	5.71707	5.21813	5.50086	5.47115
VCP	10.0123	10.0186	9.79211	9.86827	9.87044	9.36427	9.81145	9.64452	9.93101	9.72975	9.77874	9.80561	10.0123	9.75585	9.8434	9.79788	9.8517	9.8746	9.91034	9.97858	9.83124	9.7252	9.8184	9.50276	9.47396	9.72084	9.72975	9.81145	9.7512	9.68765	9.8517	9.81042	9.68003	9.78447	9.78539	10.0733	9.9003	9.75681	9.7441	9.8364	9.56973	9.84036	9.93414	9.73073	9.89696	9.68673	10.0161	9.56492	9.72975
RBMS1	8.55202	8.34393	8.55546	8.87314	8.40372	8.46039	9.14757	8.84393	8.94999	8.9752	9.14757	9.02002	8.83015	8.73834	8.88401	8.79071	8.70102	8.96151	8.55324	8.41587	8.51563	9.30242	8.89992	9.08729	8.93855	9.38086	8.79236	9.12346	9.40017	8.3282	8.93469	8.76846	8.92628	8.79672	8.74629	8.34007	8.34113	8.58751	8.65848	8.5194	8.37049	8.99776	8.9932	9.08729	8.65376	9.10553	8.79369	8.87447	8.57262
KDM4A	8.39087	8.34246	8.37049	8.31599	8.3037	8.06762	7.99136	8.16432	8.11746	8.24399	7.98642	8.09724	8.13806	7.98342	8.08104	8.46039	8.09967	8.12588	8.2344	8.1911	8.22313	8.19078	8.4273	8.13834	8.21269	8.29213	8.31164	8.19238	8.33873	8.15685	8.30271	8.41169	8.36319	8.39187	8.05773	8.38226	8.20961	8.33568	8.24463	8.30009	8.14076	8.10943	8.43467	8.30604	8.27995	8.17931	8.28092	7.79913	8.20376
MGST1	6.9711	6.90122	6.55188	6.86112	6.23946	7.61265	7.30711	6.73571	6.82315	6.14634	6.7717	6.17797	6.34453	7.01609	6.4104	6.05725	5.68243	6.4027	6.95245	6.66146	6.27691	6.10179	6.31758	6.36705	6.37863	6.55699	5.87061	5.85975	6.69265	6.59318	6.65743	6.55974	5.57031	6.25594	5.88582	6.14836	6.44977	5.88281	6.18303	5.69165	6.36442	6.16642	6.07874	6.49455	6.39229	5.90447	6.26144	5.98587	5.71172
MPC1	8.99928	8.92769	8.9272	8.75441	8.58437	9.21984	8.72739	8.59822	8.83677	8.67656	8.37433	8.66968	8.73794	9.06329	8.54043	8.4082	8.61079	8.78284	8.77567	8.73794	8.73539	8.47159	8.18745	8.23376	8.2616	8.68374	7.71373	8.26191	8.12107	8.22282	8.58977	8.77983	8.04431	8.68102	8.67533	9.00907	8.83984	8.58939	8.89629	8.98982	9.22222	8.7928	8.63466	8.91238	9.01355	8.82006	8.93048	8.70394	8.7417
CHMP1A	8.63581	8.87726	8.94999	8.89676	8.57852	8.40408	8.50121	8.37122	8.41623	8.45682	8.17812	8.40083	8.25365	8.44816	8.31731	8.59782	8.63342	8.59661	8.4082	8.44102	8.52806	8.23532	8.19424	8.28025	8.23219	8.24368	8.20018	7.94634	7.97097	8.58082	8.37644	8.5194	8.17843	8.62626	8.38087	8.64141	8.82838	8.93427	8.72908	8.74339	8.3282	8.20179	8.3795	8.09782	8.49971	8.84969	8.37746	8.81876	8.72127
CAMKK2	8.74666	8.75991	8.95769	8.99681	8.2703	8.62468	8.66485	8.09394	7.88649	7.80309	8.5605	8.6441	8.14579	8.05563	8.55702	7.68321	7.83114	8.13868	8.02297	8.31401	8.59782	7.91985	8.16652	8.63101	8.48062	8.35707	8.72951	8.21524	8.3736	8.52843	8.59212	8.59287	8.74547	9.15326	7.95631	8.37882	8.39838	8.98884	8.60168	8.61649	8.46436	8.04134	8.14517	7.67093	8.18283	9.19549	8.09813	8.25102	8.20872
SOX2	5.6777	5.12563	5.25573	5.54962	5.25697	5.07213	5.67812	5.33218	5.35865	5.48372	5.48392	5.24234	5.10496	5.56167	5.12843	5.35382	5.06572	5.442	5.36097	5.5631	5.22314	5.10081	5.26546	5.89637	5.46633	5.21813	5.0104	5.15912	5.14257	5.32637	5.22269	5.3954	5.09038	5.27835	4.96809	5.33069	5.16693	5.71834	5.45999	5.33198	5.33993	5.55467	5.30425	5.42457	5.16608	5.11845	5.21188	5.43947	5.20324
SRSF9	9.10185	9.29747	9.10767	9.22769	9.01008	8.86497	9.01798	8.83015	8.81791	8.84703	8.92674	8.983	9.01499	8.79839	8.97339	9.12346	9.13829	9.14473	8.99729	9.07382	9.02453	8.91648	8.56281	8.72488	8.96808	8.76033	8.81876	8.69415	8.7519	8.63385	8.94954	8.98056	9.19153	9.21115	8.75105	9.06492	8.84703	8.98594	9.11695	8.89169	8.84703	8.79585	9.11749	8.75441	9.08578	9.39068	9.10926	8.81055	9.08527
PROK2	9.30931	10.0565	9.69382	10.7579	8.40682	10.5995	10.6494	8.81011	9.26295	8.62509	10.5658	10.5136	9.50505	9.07802	10.7805	8.42622	8.75575	10.004	8.68699	8.6013	10.4254	9.0868	10.026	11.4797	9.94668	8.9272	10.3913	10.0617	11.0708	9.73877	10.2757	9.21699	10.8126	9.88534	9.33697	8.05684	8.07736	10.8843	9.31373	8.45001	9.59475	9.65192	9.36557	7.59656	8.68256	9.06752	9.40477	10.366	9.30053
SIRT2	8.37049	8.72739	8.73412	8.54335	8.45966	8.44459	8.47882	8.0844	8.46983	8.24938	8.10759	8.53332	8.49489	8.53861	8.26295	8.51791	8.41382	8.32923	8.34285	8.42523	8.464	8.05066	8.31498	8.03873	7.88429	8.02669	7.77207	7.91845	7.47696	8.16903	8.00757	8.30864	7.65984	8.2666	8.46688	8.31599	8.63863	8.50853	8.64809	8.38461	8.34079	8.32644	8.12774	8.34819	8.61225	8.51371	8.43888	8.67009	8.72367
MIR27A	6.1606	6.27465	6.09839	6.13371	6.03148	6.83905	6.35862	5.95833	5.96313	5.55467	6.33249	6.45678	5.77918	5.77335	6.19486	5.59681	6.29133	6.27068	6.1452	6.09347	5.68015	6.3818	5.97371	6.67225	5.57458	6.35199	6.69839	6.61142	6.43577	6.33539	6.05504	6.20561	7.01947	6.20224	6.49388	5.78567	5.8525	6.24376	6.14945	6.16151	6.67411	6.28553	5.61255	5.76457	5.70669	5.8865	5.72768	5.75262	6.04459
MEF2C	9.45857	9.11483	9.15046	8.74589	9.37888	9.66453	8.63149	9.45024	9.38406	9.29682	9.0519	9.07901	9.25872	9.58371	9.3265	8.87817	9.46204	9.25811	9.72084	9.48434	9.61673	9.59017	9.40688	9.51099	9.43724	10.004	9.54898	10.0994	9.30867	9.77787	9.41639	10.1404	9.60658	9.35834	9.81938	8.89992	9.41443	8.71394	9.33098	9.33234	9.43303	9.55049	9.26828	9.59699	9.50276	8.89304	9.86931	9.3265	9.34546
EZH2	7.62552	7.5242	7.64465	7.62037	7.75777	7.38069	7.24408	8.08074	7.58043	7.94774	7.4085	7.48088	8.01622	8.1085	7.75586	7.90522	7.3659	7.85379	7.98958	8.15348	7.8795	7.93909	8.04368	8.14353	8.31567	8.11191	7.87169	7.90437	8.55434	7.87754	8.50411	7.86632	7.93201	7.60701	7.52257	8.65729	7.62064	7.66011	7.47667	7.61673	8.09635	7.73882	8.52843	8.20279	7.84654	8.06035	8.02549	8.04224	7.98729
ADAMTS13	6.22781	6.09548	6.14498	6.39688	6.0232	6.37706	6.5313	6.3238	6.44908	6.34301	6.65607	6.68535	6.48047	6.20583	6.36968	6.31733	6.80932	6.39048	6.20669	6.14228	6.24777	6.49274	6.12368	6.25416	6.20514	6.30935	6.39622	6.37591	6.42285	6.33295	6.15586	6.34736	6.37146	6.38421	6.22983	6.26728	6.38685	6.41442	6.34673	6.24329	6.20777	6.54921	6.50765	6.32402	6.29401	6.5258	6.37193	6.56595	6.29484
CDC25A	5.35854	5.54526	5.86759	6.14611	5.30106	5.12448	5.19799	5.74253	4.89112	5.31126	5.00955	4.98477	5.62246	5.63023	5.03651	5.14957	5.2419	5.32852	5.50906	5.66631	5.47768	4.9122	5.15348	5.41739	5.38526	5.42586	5.39988	4.89282	4.88846	6.00319	6.4213	5.54568	5.14409	5.69909	5.34866	6.53782	5.40362	5.69489	5.59117	5.63106	5.73858	5.27293	5.90517	4.97114	5.07343	5.63682	5.72539	5.73453	5.48098
PPARD	6.93708	7.1088	7.26016	6.88463	7.02643	6.78403	6.89008	6.91345	6.90435	7.10565	6.947	6.93407	7.01609	6.96105	7.10639	7.42111	7.26817	6.92787	7.01532	7.02201	6.92811	6.93477	7.03695	6.82526	7.28752	7.17219	7.29035	7.21909	7.10289	6.9833	6.8983	7.07306	7.45628	6.9534	6.9127	6.71303	7.16227	7.0861	6.97284	6.83324	6.87898	6.88606	6.9005	7.01152	7.12649	6.97639	7.02853	6.71854	6.93779
ENO3	5.95678	5.76502	5.65582	5.81856	5.75194	5.41488	5.31492	5.85162	5.55488	5.79067	5.52307	5.34115	5.57858	5.58953	5.67257	5.88411	5.70183	5.5282	5.85861	5.89049	5.88388	5.47283	5.7545	5.21813	5.50668	5.54228	5.2998	5.15369	5.66631	5.61702	5.58456	5.56419	5.46872	5.3708	5.48525	5.76564	6.17906	5.88582	5.63064	5.65053	5.66064	5.28949	5.88411	6.01169	5.90447	5.31733	5.98405	5.35488	5.52082
LCN2	9.26945	10.132	10.6204	11.6012	7.96111	10.2577	9.52854	10.1751	8.14229	8.86185	8.77856	7.84458	10.6204	9.89696	9.7164	7.85665	10.0903	8.84789	8.86045	9.89289	10.9667	8.8023	8.40337	9.26411	7.51719	8.09516	10.3587	8.31696	7.81023	11.4216	10.2179	9.76248	9.18529	11.789	9.19214	9.75868	10.5837	10.2922	10.6566	9.58133	10.3388	10.0477	10.6566	7.85853	7.78897	12.278	10.7177	10.6666	11.4384
TRIB2	8.12079	8.23281	8.3323	8.14419	8.77361	7.352	8.2961	8.39155	8.05861	8.75067	8.04951	8.02696	8.84744	8.34007	8.58751	9.47467	9.14419	8.9893	8.96288	8.68812	8.58518	8.38362	8.60895	8.5266	8.38566	8.02753	8.57518	8.42016	8.65208	8.16684	8.19926	7.94834	8.58244	8.06519	8.16463	8.35904	9.08272	8.62981	8.81966	8.57745	7.74148	8.52917	8.98982	8.76678	8.754	7.96324	8.57889	8.08472	8.7761
DHODH	6.41616	6.76377	6.34209	6.41306	6.61856	6.25616	6.18191	6.3098	6.42306	6.68558	6.11554	6.29659	6.29001	6.40723	6.50429	6.57829	6.52647	6.73178	6.58834	6.73827	6.46777	6.44977	6.70039	6.27779	6.30174	6.62369	6.46188	6.55009	6.35308	6.27111	6.50765	6.33448	6.4387	6.49797	6.52063	6.54511	6.46525	6.6343	6.384	6.61833	6.12834	6.43936	6.32026	6.71604	6.70914	6.03529	6.51799	5.84161	6.29024
PDK4	7.93682	8.47267	8.03611	8.85284	8.07888	8.40337	7.73695	8.36777	8.62663	7.61673	8.31401	7.98461	8.22642	8.69533	7.14163	7.17497	8.83103	8.29742	8.09906	8.25233	7.38042	7.69276	7.9724	8.00699	9.5467	9.21063	7.5059	8.54739	8.55324	8.26526	8.25133	8.86407	8.16777	8.05123	8.53784	7.00125	7.48219	7.0915	8.16997	7.76795	7.91905	7.54012	7.8899	7.26891	8.03959	7.3718	7.96139	7.31795	6.12561
ADIPOQ	5.23617	5.38862	4.98324	5.10496	4.8784	5.17235	5.02136	4.92673	4.89394	4.94241	4.9291	4.92713	5.32337	5.24827	5.03389	4.93918	5.36307	5.2674	5.14738	4.99045	4.97556	4.98091	4.63485	4.7051	4.94305	4.99416	5.16975	4.99136	5.03757	5.00132	4.86447	4.86756	5.06121	5.01191	5.14387	5.2295	5.11754	5.13607	5.15348	5.25718	5.05493	5.33285	5.04632	4.99483	5.04136	4.98826	5.19865	5.19843	5.02328
PTPN18	9.03418	8.97433	9.13277	9.02047	8.90137	9.08629	8.47229	8.57966	8.63783	8.39978	8.52768	8.73238	8.54703	8.62941	8.78809	8.51479	8.61848	8.53446	8.4019	8.54896	8.66968	8.54669	8.34079	8.37326	8.83463	8.75531	8.41868	8.69533	8.3103	9.32073	8.67122	9.16334	8.97668	9.13055	8.96379	8.94429	8.86903	8.83147	8.71476	8.8408	9.01108	8.16314	8.61611	8.25166	8.25133	8.92863	8.5605	8.58244	8.5674
ABCC5	7.18776	6.97921	7.15311	7.06556	7.08219	7.3718	6.93197	7.15361	7.26841	7.30941	6.95987	7.3715	7.1548	6.94339	7.09987	7.15139	6.81069	7.2077	6.97588	7.13219	7.50026	7.05967	7.95937	7.88681	7.9237	7.68808	7.85295	7.47878	8.24035	7.55371	7.6319	7.72083	8.03781	7.69003	7.49841	6.7852	7.10492	7.08219	6.98425	6.74757	6.77769	7.01898	7.26317	7.28648	6.80557	7.54436	7.15776	6.15586	6.89275
MS4A15	6.19219	5.88301	6.07803	6.23742	6.00787	5.86823	6.51621	5.69767	5.84964	6.08563	6.41593	6.00811	5.73389	6.05243	6.1208	6.19954	6.10842	6.06984	5.80052	5.54758	6.13128	6.16685	6.20583	6.16109	6.26728	6.01436	5.92538	6.08926	6.41131	6.1581	5.95764	5.78695	5.90072	5.8054	6.32423	6.07694	5.77898	5.87613	5.92042	5.75816	5.8054	6.19907	6.11576	5.91262	5.95258	6.36529	5.78503	6.16466	6.08632
FURIN	8.09874	8.6441	8.52047	8.63863	8.57594	8.24463	8.77729	7.95403	8.89807	8.15976	8.28519	8.28818	8.04101	7.83476	8.20492	7.63359	7.70088	8.07337	7.70143	7.80554	7.93509	8.00249	8.93469	8.14419	8.06396	8.00757	8.32923	8.4986	8.03781	8.94761	8.43574	8.4543	8.3512	8.23247	9.23735	8.00103	8.54631	8.68218	8.49061	8.59742	8.14994	8.02238	8.06913	7.59627	7.8053	8.12866	7.95149	8.30539	7.76711
GALNT14	6.05814	6.28444	6.63174	7.11737	5.69849	6.18191	6.84907	6.11514	5.52908	5.64444	5.99839	6.06927	5.90909	5.7205	5.86145	5.26675	5.442	5.91821	5.70773	5.95191	6.33829	5.72327	5.83126	6.62369	6.62608	5.48807	6.59459	5.8881	6.67597	6.55632	6.95652	6.26977	5.94465	6.75589	5.92367	6.41131	5.57946	6.69198	5.94399	5.76521	6.06949	5.84492	6.33607	5.46981	5.674	7.16327	5.99645	6.2294	5.99861
KLHDC3	8.90869	8.86778	8.93238	8.84521	8.87224	8.50042	8.36205	8.27625	8.60352	8.75229	8.11347	8.3795	8.67736	8.87224	8.88714	9.16	9.01551	8.79198	8.88714	9.02453	8.73278	8.50995	8.41981	8.33906	8.1898	8.48873	8.39413	8.3553	8.00581	8.80886	8.50196	8.61811	8.2149	8.53525	8.41906	8.82315	8.85329	8.78763	8.99371	8.76292	8.57408	8.57852	8.69903	8.67616	8.79839	8.48761	8.79974	8.71721	8.95144
MAPKAP1	8.86778	8.94328	8.94761	8.86994	8.84563	8.70517	8.83984	8.88492	8.72826	8.79629	8.83722	8.8394	8.85239	8.83807	8.81832	8.92064	8.77102	8.77317	8.99423	9.0357	8.95717	8.95522	9.0357	8.88584	9.1944	9.03522	8.79933	8.87397	8.8394	8.76678	8.78284	8.88803	8.73412	8.79453	8.61009	8.79369	8.78195	8.87536	8.88179	8.68655	8.80756	8.99627	8.77729	8.94664	9.00019	8.84521	9.01453	8.62902	8.71275
PRR5	6.99034	7.2533	7.30121	7.20945	7.31565	7.15898	7.35553	7.08268	7.32157	7.10316	7.10365	7.16227	7.22156	7.02324	7.03814	7.17569	7.29495	7.19753	7.03359	6.95913	7.12779	6.99882	7.57294	6.89177	6.90389	6.78473	7.02898	6.76353	6.7452	7.20539	6.95725	6.91585	6.94534	7.03966	7.34623	7.17775	7.4146	7.36862	7.37021	7.50081	7.25202	7.30435	7.18151	6.84858	7.07231	7.18421	7.05741	7.16819	7.28881
RICTOR	7.84152	7.73584	7.73231	7.76001	7.9055	8.54043	8.20622	8.63228	8.27726	8.45863	8.94138	8.31696	8.63342	8.30173	8.80062	8.42085	8.02411	8.36071	8.13929	8.02267	8.39838	8.97857	9.01652	9.80361	9.30053	8.98642	9.9046	9.09972	9.65686	8.81832	8.86136	8.57594	9.38268	9.04634	8.93287	8.04254	7.96025	7.92184	7.97797	8.38532	8.73238	8.75827	8.78195	8.63943	8.21052	7.90688	8.3802	8.16039	8.31937
GSTM1	5.72965	5.61002	7.83981	7.25483	5.72921	7.13787	5.10521	5.73959	7.19254	5.8447	6.40291	6.69586	5.39202	7.70276	6.0568	8.03552	5.28412	5.75407	7.26592	7.54652	7.38715	5.59852	5.62938	5.81705	7.20968	6.87106	6.64368	6.9084	5.01819	5.86581	5.76502	5.92973	5.43384	6.08034	7.62037	5.43323	5.44558	7.64877	7.82381	5.32595	7.1237	5.22009	7.13246	5.61045	7.61673	7.30199	5.60496	7.24838	6.10464
TERT	6.48935	6.45287	6.43009	6.67823	6.53154	6.35483	7.02807	6.61468	6.78028	6.90122	6.81755	6.80813	6.62089	6.51145	6.56323	6.47654	6.81263	6.56112	6.54669	6.45019	6.35156	6.74868	6.43419	6.45569	6.28022	6.58514	6.51077	6.69491	6.6272	6.25922	6.51844	6.45329	6.40423	6.44665	6.60297	6.584	6.69424	6.67712	6.63521	6.75117	6.46126	6.84427	6.97295	6.29528	6.61906	6.99252	6.39313	6.82737	6.86735
RARRES2	6.43009	6.60524	6.6055	6.45746	6.58674	6.52197	6.87203	6.25899	6.59108	6.55906	6.66265	6.73087	6.83254	6.6343	6.61118	6.4548	6.68327	6.41153	6.44025	6.48693	6.45019	6.43078	6.41506	6.29109	5.99024	6.30263	6.37818	6.30059	6.48538	6.21354	6.18906	6.43643	6.37037	6.55279	6.57515	6.36286	6.69198	6.46777	6.62545	6.40678	6.24013	6.85951	6.5939	6.31004	6.56087	6.76663	6.54581	6.66946	6.66241
[truncated: 250 more columns]
