# Supplementary material for: Integration of transcriptomics reveals ferroptosis-related signatures and immune cell infiltration in bronchopulmonary dysplasia
Source: Heliyon. 2023 Oct 20;9(10):e21093. doi: 10.1016/j.heliyon.2023.e21093 (PMC10622619; doi:10.1016/j.heliyon.2023.e21093)
Supplement: Multimedia component 3 [file mmc3.xlsx]

## Sheet: Sheet1
Statistical outputs of expression of genes in the model from the GSE25286 dataset
ID	adj.P.Val	P.Value	t	B	logFC	Gene Symbol
1436057_at	0.0529	0.022	2.66	-4.05596	0.255	Meg3
1429257_at	0.07	0.0316	2.46	-4.40456	0.225	Meg3
1429256_at	0.0753	0.0346	2.41	-4.49283	0.228	Meg3
1452906_at	0.185	0.11	1.74	-5.56993	0.227	Meg3
1426758_s_at	0.242	0.155	1.53	-5.86571	0.57	Meg3
1428764_at	0.35	0.249	-1.22	-6.25806	-0.169	Meg3
1452183_a_at	0.368	0.266	1.17	-6.30939	0.51	Meg3
1436713_s_at	0.557	0.453	0.777	-6.69121	0.573	Meg3
1428765_at	0.748	0.671	0.437	-6.90698	0.0715	Meg3
1452905_at	0.82	0.758	-0.316	-6.95541	-0.154	Meg3
1439380_x_at	0.838	0.781	0.285	-6.96563	0.113	Meg3
1423883_at	0.0133	0.00352	-3.69	-2.2271	-0.859	Acsl1
1460316_at	0.114	0.0591	2.1	-5.00009	0.156	Acsl1
1450643_s_at	0.66	0.568	-0.588	-6.82525	-0.138	Acsl1
1422526_at	0.78	0.709	0.383	-6.93072	0.11	Acsl1
1447355_at	0.876	0.831	-0.219	-6.98351	-0.0204	Acsl1
1438279_at	0.0496	0.0202	2.71	-3.97266	0.408	Dpp4
1441342_at	0.0739	0.0338	2.42	-4.46994	0.629	Dpp4
1416697_at	0.0822	0.0388	2.34	-4.60122	0.4	Dpp4
1459973_x_at	0.808	0.744	-0.335	-6.94884	-0.0568	Dpp4
1453630_at	0.546	0.442	0.797	-6.67507	0.0785	Galnt14
1416704_at	8.31e-05	1.46e-06	9.29	5.7525	1.19	Mapk14
1451927_a_at	0.000433	2.48e-05	6.9	2.8624	1.56	Mapk14
1426104_at	0.0121	0.00309	3.76	-2.09475	0.451	Mapk14
1442364_at	0.0125	0.00324	3.74	-2.14153	0.305	Mapk14
1416703_at	0.297	0.201	-1.36	-6.08564	-0.0824	Mapk14
1459617_at	0.71	0.626	0.501	-6.87512	0.0477	Mapk14
1449611_at	0.0124	0.0032	3.74	-2.13143	0.361	Cd82
1416401_at	0.767	0.694	-0.404	-6.9215	-0.129	Cd82
1447874_x_at	0.223	0.14	-1.59	-5.7803	-0.177	Smpd1
1448621_a_at	0.721	0.638	0.484	-6.88418	0.064	Smpd1
1426464_at	0.193	0.117	1.7	-5.61869	1.08	Nr1d1
1426210_x_at	0.00199	0.000244	-5.31	0.505817	-0.876	Parp3
1451969_s_at	0.0277	0.00943	-3.13	-3.21787	-0.684	Parp3
1445888_x_at	0.65	0.556	-0.608	-6.81301	-0.0804	Parp3
1422098_at	0.000775	6.05e-05	6.25	1.94429	0.505	Acvr1b
1433725_at	0.593	0.493	-0.71	-6.74315	-0.11	Acvr1b
1448194_a_at	0.438	0.332	1.01	-6.47793	1.06	H19
1443536_at	0.128	0.0687	-2.02	-5.13947	-0.198	Slc7a11
1420413_at	0.848	0.795	0.267	-6.97104	0.041	Slc7a11
